# Supplementary material for: Transcriptome analysis of highly purified mouse spermatogenic cell populations: gene expression signatures switch from meiotic-to postmeiotic-related processes at pachytene stage
Source: BMC Genomics. 2016 Apr 19;17:294. doi: 10.1186/s12864-016-2618-1 (PMC4837615; doi:10.1186/s12864-016-2618-1)
Supplement: Additional file 2: Dataset S1. — Lists of genes and their normalized expression values in mouse 2C, LZ, PS, and RS testicular cell populations. (XLSX 570 kb) [file 12864_2016_2618_MOESM2_ESM.xlsx]

## Sheet: Hoja1
Feature ID	2C RPKM	LZ RPKM	PS RPKM	RS RPKM
0610007P08Rik	7.33	11.84	8.73	3.5
0610007P14Rik	33.59	11.7	7.59	5.69
0610007P22Rik	6.98	6.19	8.14	4.98
0610009B22Rik	10.01	13.52	27.61	10.36
0610009D07Rik	11.32	22.44	10.52	2.9
0610009O20Rik	9.67	2.29	13.74	4.02
0610010F05Rik	4.67	12.36	12.38	10.8
0610010K14Rik	23.96	14.96	6.69	1.71
0610010O12Rik	0	1.69	6.44	24.04
0610011F06Rik	2.47	5.62	1.15	5.58
0610030E20Rik	6.35	4.53	10.6	5.07
0610031J06Rik	19.87	2.28	0.59	0.13
0610037L13Rik	11.91	13.94	9.49	8.44
0910001L09Rik	4.95	4.86	2.01	0
1110001A16Rik	0.33	2.08	1.76	0.37
1110001J03Rik	3.72	3.96	8.41	3.78
1110002N22Rik	2.25	7.21	3.24	2.14
1110003E01Rik	8.28	6.64	22.39	8.16
1110004E09Rik	4.6	8.59	49.73	43.22
1110004F10Rik	28.97	36.34	18.53	13.75
1110007C09Rik	10.58	3.42	2.17	0
1110008F13Rik	4.87	10.89	9.14	10.78
1110008L16Rik	2.67	2.49	3.21	2.43
1110008P14Rik	2.7	5.07	0	3.44
1110012L19Rik	2.72	2.56	0.11	0
1110017D15Rik	0.08	0.41	22.24	92.07
1110017F19Rik	0	0	6.28	22.36
1110018G07Rik	5.56	7.51	8.48	18.77
1110018J18Rik	6.91	5.65	5.56	3.24
1110021L09Rik	8.82	1.49	0	0
1110025L11Rik	0	0	1.54	3
1110031I02Rik	3.38	4.79	0.74	0
1110032A03Rik	3.44	3.2	81.11	85.58
1110037F02Rik	7.75	12.71	8.33	3.26
1110038D17Rik	3.47	4.07	2.63	2.02
1110038F14Rik	5.65	7.16	6.31	0
1110051M20Rik	3.47	5.29	10.02	5.68
1110054O05Rik	1.55	3.79	4.01	0.45
1110057K04Rik	5.24	4.14	3.25	2.94
1110058L19Rik	4.77	5.42	13.13	13.75
1110059E24Rik	12.91	7.95	9.29	13.01
1110059G10Rik	0.68	2.52	1.36	1.94
1110059M19Rik	0	0.12	6.22	9.64
1110065P20Rik	2.45	5.6	2.29	7.72
1110067D22Rik	3.89	1.54	0.27	0
1190002N15Rik	3.14	4.4	0.26	0
1190003J15Rik	0	0.1	2.53	2.64
1190005F20Rik	5.17	7.29	13.5	16.66
1190005I06Rik	0.14	0.42	1.26	7.71
1190007F08Rik	7.69	3.52	1.57	4.56
1200011I18Rik	2.09	1.83	0.67	1.32
1200014J11Rik	2.62	4.63	1.7	0.77
1300001I01Rik	9.87	9.17	5.33	4.11
1300014I06Rik	0.95	0.37	3.5	1.51
1300017J02Rik	0.54	0.5	1.22	4.19
1300018I17Rik	4.21	3.47	3	8.24
1300018J18Rik	4.35	3.72	2.54	0.77
1500003O03Rik	9.16	11.64	5.92	3.03
1500009L16Rik	24.97	5.33	0.77	0.17
1500011H22Rik	8.43	65.49	85.91	14.69
1500012F01Rik	33.04	19.83	3.38	2.09
1500032L24Rik	10.77	29.48	12.55	2.55
1520402A15Rik	0.35	1.57	4.93	11.51
1600002H07Rik	4.65	3.67	2.76	0
1600002K03Rik	0.38	6.65	4.8	0
1600012F09Rik	4.21	4.75	2.92	8.17
1600012H06Rik	3.29	2.59	2.22	0.65
1600014C10Rik	1.11	1.46	3.97	2.96
1600014C23Rik	0.24	0	3.22	2.35
1600014K23Rik	0	0.08	3.87	15.6
1600016N20Rik	1.05	6.94	7.73	42.15
1600027N09Rik	2.2	4.28	11.09	6.28
1700001C02Rik	0	0.1	11.32	33.51
1700001C19Rik	0	0	7.91	32.57
1700001F09Rik	0.55	0.7	84.06	140.04
1700001J03Rik	0.32	0.39	31.6	61.79
1700001K19Rik	0.87	0.24	11.51	41.96
1700001L19Rik	0.6	0.3	15.24	28.2
1700001O22Rik	1.17	0.48	11.72	47.34
1700001P01Rik	0	0.74	14.09	30.35
1700003E16Rik	0.15	0.45	19.27	36.41
1700003E24Rik	0.25	0	44.93	158.98
1700003F12Rik	0	0.31	0	39.65
1700003M02Rik	0.06	0.45	151.76	180.46
1700006A11Rik	0	0.14	171.62	7.84
1700006E09Rik	0	0	29.56	54.72
1700007B14Rik	0	0.1	14.88	29.83
1700007G11Rik	0	0.27	42.08	19.66
1700007K09Rik	0.16	0.57	40.8	64.14
1700007K13Rik	0.31	0.38	11.85	23.75
1700008A04Rik	0	0	3.99	31.57
1700008F21Rik	0.13	0.09	53.67	70.16
1700008I05Rik	0.06	0	9.55	25.82
1700008O03Rik	0.12	0.25	3.58	23.8
1700008P02Rik	0	0	2.22	30.89
1700008P20Rik	0.12	0.08	6.88	43.7
1700009N14Rik	0	0	44.61	118.57
1700009P17Rik	0.7	0.13	47.53	59.94
1700010B08Rik	0	0.15	103.85	35.61
1700010D01Rik	0	0	35.57	60.02
1700010I14Rik	0.11	0.53	118.14	58.28
1700010M22Rik	0	0	60.92	124.62
1700011A15Rik	0	0	18.3	80.7
1700011E24Rik	0.13	0.28	63.92	29.65
1700011F03Rik	0	0	8.28	46.41
1700011F14Rik	6.81	60.17	28.83	5.57
1700011H14Rik	0.43	0.27	7.74	22.42
1700011I03Rik	0	0.24	33.32	27.22
1700011L22Rik	0	0	8.33	51.06
1700011M02Rik	0	1.93	2.14	0.73
1700012A03Rik	0	0	5.09	35.05
1700012B07Rik	0.5	0.41	19.53	51.13
1700012B09Rik	0	0.44	41.13	59.43
1700012L04Rik	0	0	5.85	5.7
1700012P22Rik	0.11	0	37.72	55.14
1700013D24Rik	0	0.29	41.05	61.16
1700013F07Rik	0.2	0.39	33.94	103.01
1700013G24Rik	0	0	67.53	273.76
1700013H16Rik	2.82	67.28	6.27	29.98
1700015E13Rik	0	0	32.31	63.63
1700015F17Rik	0.52	1.07	61.38	67.83
1700015G11Rik	0	0	7.76	33.64
1700016C15Rik	0	0.31	14.68	32.2
1700016D06Rik	0.17	0.55	12.74	22.16
1700016G14Rik	0.29	0.44	12.59	56.15
1700016H13Rik	0	0	7.93	52.74
1700016K19Rik	0.11	0.83	67.43	112.92
1700016M24Rik	0.06	0.73	95.44	31.64
1700017B05Rik	5.42	4.24	8.59	10.24
1700017D01Rik	0.32	0	47.25	47.41
1700017N19Rik	0	0.12	43.51	96.35
1700018B08Rik	0.1	0.21	13.6	23.94
1700018C11Rik	0	0.34	29.75	60.23
1700018F24Rik	0	0	22.51	28.16
1700018L24Rik	0.14	0.39	93.95	110.08
1700019A02Rik	0	2.51	61.85	83.36
1700019B03Rik	0.39	0.04	7.91	18.53
1700019D03Rik	0.3	0.09	63.55	139.45
1700019G17Rik	0.45	1.16	0.55	4.73
1700019L03Rik	0.58	1.27	12.68	16.51
1700019M22Rik	0	0	69.05	143.48
1700019N12Rik	0.14	0.49	178.02	84.25
1700019N19Rik	0.11	0	21.68	86.65
1700019O17Rik	0	0.03	1.57	19.48
1700020A23Rik	0.15	0.1	2.37	29.43
1700020D05Rik	0	0	21.04	20
1700020L24Rik	0	0.08	14.17	65
1700020N15Rik	0	0	12.53	27.49
1700020O03Rik	5.33	7.43	2.42	3.95
1700021F05Rik	5.54	7.46	10.62	12.93
1700021F07Rik	0	0	69.38	108.64
1700021K19Rik	7.09	5.27	7.75	6.45
1700022I11Rik	0.14	0.45	8.2	10.59
1700022P22Rik	1.45	0.72	67.71	108.33
1700023A16Rik	0.39	1.59	81.56	83.13
1700023E05Rik	0	0	14.06	43.63
1700023F06Rik	0	0.06	3.41	21.52
1700024G13Rik	0	0	9.26	16.27
1700024P04Rik	0	0	16.67	77.15
1700025E21Rik	0	0.43	41.3	43.15
1700025F22Rik	0	0	32.93	16.64
1700025G04Rik	3.5	1.09	0.29	1.7
1700025H01Rik	0	0	1.64	10.07
1700025K23Rik	1.35	2.92	276.28	305.48
1700025O08Rik	0	0	0.02	4.05
1700026D08Rik	0.29	0.05	18.36	54.56
1700026J04Rik	0.46	0.45	34.96	81.27
1700026L06Rik	0.16	1.01	42.33	120.04
1700027A23Rik	0	0.19	19.81	37.42
1700027D21Rik	0	0.35	7.37	36.15
1700028K03Rik	0.91	3.48	2.84	2.25
1700028P14Rik	0	0.08	32.36	74.56
1700029F09Rik	9.19	122.28	28.09	23.23
1700029F12Rik	0	0.06	293.6	133.25
1700029H14Rik	0.77	0.21	49.57	185.32
1700029I15Rik	3.13	2.55	17.87	28.44
1700029J07Rik	2.96	7.36	8.16	43.39
1700029J11Rik	0.39	0.47	71.26	72.31
1700029P11Rik	0.24	1.23	68.11	14.87
1700030F18Rik	0	0	8.36	16.02
1700030J22Rik	0.46	4	34.79	67.43
1700030K09Rik	2.69	1.98	10.28	13.29
1700031F05Rik	0	0.28	0.13	2.45
1700034E13Rik	0	0	39.84	89.67
1700034F02Rik	0.61	3.34	8.51	6.55
1700034H14Rik	5.04	4.11	2.01	6.39
1700034J05Rik	0	0.07	30.22	61.38
1700034O15Rik	0	0.31	55.9	119.07
1700037C18Rik	0.09	1.27	8.8	32.25
1700037H04Rik	16.84	12.03	41.72	69.63
1700039E15Rik	0	0.08	76.02	61.99
1700040L02Rik	0.17	0.98	43.9	20.81
1700042B14Rik	0	0	1.69	7.39
1700042G07Rik	0	0	23.62	41.34
1700047G07Rik	0	0	0	5.55
1700047I17Rik2	1.37	2.19	8.83	10.02
1700049G17Rik	0.45	0.89	1.88	4.46
1700052N19Rik	1.77	7.94	24.32	8.79
1700054N08Rik	0.94	0.55	0.68	13.41
1700054O13Rik	0	0	16.94	38.65
1700056E22Rik	0.39	0	5.59	21.98
1700057G04Rik	0.1	0	8.48	26.64
1700057K13Rik	0.28	0.34	16.11	70.64
1700061G19Rik	0.74	0.63	5.08	43.65
1700061J05Rik	0.17	0	45.38	276.28
1700065D16Rik	0.27	1.01	4.06	0.29
1700065I17Rik	0	0	14.29	32.87
1700066B19Rik	0	0.09	1.45	3.39
1700066M21Rik	0.64	3.62	6.84	3.31
1700067K01Rik	0.56	1.23	2.4	11.44
1700067P10Rik	0	0	30.75	76.13
1700072E05Rik	0	0	1.7	9.63
1700074I03Rik	0	0	3.02	0.33
1700074P13Rik	0	0	129.72	115.68
1700080E11Rik	0	0	0	18.41
1700080O16Rik	0.07	2.5	13.08	25.22
1700088E04Rik	5.58	2.28	18.97	21.79
1700092M07Rik	0.64	1	22.71	102.82
1700093K21Rik	0.51	0.48	53.23	122.16
1700094D03Rik	3.24	1.93	9.05	17.53
1700101E01Rik	0.56	0.53	2.05	5.48
1700102P08Rik	0.09	5.17	57.64	7.63
1700106J16Rik	0	0	2.77	14.91
1700108M19Rik	0.08	0	13.26	34.43
1700109H08Rik	1.98	2.88	26.89	87.89
1700110M21Rik	0	0	112.43	187.89
1700112E06Rik	0.12	0.34	2.78	0.29
1700113H08Rik	0.28	0.1	22.95	47.95
1700120B22Rik	0	0	0	4.26
1700122O11Rik	0	0	6.91	14.95
1700123I01Rik	1.81	11.73	6.63	0.13
1700123K08Rik	0	0	11.23	22.55
1700123O20Rik	3.6	4.93	6.1	3.44
1700125D06Rik	0	0	5.54	66.85
1700125H20Rik	0.38	2.34	21.34	18.09
1700129C05Rik	0	0	70.16	118.14
1810006K21Rik	10.23	21.68	31.11	13.25
1810008A18Rik	1.19	4.66	1.15	0.17
1810009A15Rik	1.86	10.43	15.32	13.98
1810012P15Rik	0.76	1.81	7.32	1.24
1810013D10Rik	1.73	9.19	0.97	0.27
1810013L24Rik	14.3	29.56	30.95	19.34
1810019J16Rik	1.84	3.86	0.51	0.11
1810020D17Rik	5.84	10.46	6.82	15.49
1810022K09Rik	4.76	17.03	4.02	2.28
1810024B03Rik	0.08	1.27	7.19	23.62
1810026J23Rik	5.92	23.1	1.69	4.54
1810027O10Rik	2.49	2.16	0	1.46
1810030N24Rik	1.93	9.94	27.54	14.64
1810030O07Rik	16.98	4.8	1.09	2.15
1810037I17Rik	8.51	11.94	17.75	5.85
1810043G02Rik	2.86	2.48	2.95	2.62
1810043H04Rik	2.79	12.88	4.76	6.72
1810055G02Rik	25.35	11.01	31.87	24.64
1810063B05Rik	1.66	2.97	3.28	1.65
1810063B07Rik	0.48	2.48	12.72	27.37
1810065E05Rik	0	0	0	2.57
2010012O05Rik	6.8	3.65	6.67	2.37
2010015L04Rik	0.35	1.39	44.7	11.17
2010106G01Rik	10.57	4.17	4.86	6.48
2010107E04Rik	36.82	113.71	60.17	37.03
2010109A12Rik	0.22	0.28	0	3.59
2010109I03Rik	0	0.08	7.23	25.87
2010109K11Rik	1.16	2.61	1.33	1.59
2010110P09Rik	1.24	2.2	0.78	0
2010111I01Rik	6.45	2.54	1.54	5.44
2010300C02Rik	0.15	0.32	0.42	3.27
2010321M09Rik	7.1	9.35	8.58	4.57
2200002J24Rik	0.59	0.11	0	11.87
2210009G21Rik	1	2.43	4.57	3.3
2210016F16Rik	5.27	4.96	2.17	0.4
2210016L21Rik	8.62	3.46	2	2.3
2210018M11Rik	21.75	25.52	29.15	6.13
2210404J11Rik	16.46	16.26	15.23	13.44
2210404O07Rik	2.9	2.48	134.06	132.46
2210408I21Rik	1.42	0.95	9.04	12.43
2300009A05Rik	2.76	1.47	23.85	10.41
2310003F16Rik	19.29	30.11	34.31	37.72
2310003H01Rik	4.02	3.88	6.94	5.93
2310005G13Rik	0	0.22	1.21	5.76
2310008H04Rik	3.57	8.81	3.74	3.38
2310008H09Rik	5.76	4.35	15.37	23.31
2310016M24Rik	14.41	15.56	3.43	0.39
2310021P13Rik	30.44	24.56	13.24	8.02
2310022A10Rik	1.41	1.37	2.25	0.91
2310022B05Rik	31.85	3.14	1.38	0.93
2310028H24Rik	0.47	0.47	5.19	9.66
2310033P09Rik	5.81	4.61	9.48	1.76
2310035C23Rik	14.34	32.7	5.7	0.85
2310036O22Rik	17.04	20.26	17	11.48
2310039H08Rik	2	0.79	1.2	0.78
2310042D19Rik	0.45	0.4	2.06	0
2310044G17Rik	5.54	6.91	12.31	8.67
2310045N01Rik	15.47	4.57	2.81	10.61
2310046O06Rik	1.7	3.36	3	0.58
2310047B19Rik	1.48	2.17	1.47	5.91
2310047M10Rik	0.86	2.11	1.5	1.03
2310057B04Rik	0.17	0.05	0	2.16
2310057M21Rik	2.26	6.3	5.58	3.24
2310061C15Rik	1.37	3.75	3.93	5.03
2310061I04Rik	6.2	20.55	12.41	21.29
2310067B10Rik	8.62	5.23	5.56	8.15
2310079F23Rik	1.55	2.08	1.22	1.41
2410001C21Rik	7.76	9.29	3.11	10.6
2410002F23Rik	25.42	24.18	3.36	3.55
2410002O22Rik	3.46	5.32	3.05	0.77
2410003K15Rik	11.35	30.93	9.39	6.19
2410004B18Rik	1.69	7.31	7.72	13.68
2410015M20Rik	5.48	6.39	17.2	31.04
2410018M08Rik	1.73	4.97	1.46	4.07
2410022L05Rik	7.45	22.52	48.87	7.43
2410042D21Rik	1.85	5.97	0.63	0.07
2410075B13Rik	0.89	0.67	0.76	2.91
2410076I21Rik	11.53	11.68	5.28	10.45
2410089E03Rik	14.47	23.94	20.67	13.93
2410091C18Rik	4.58	6.88	6.94	2.13
2410127L17Rik	4.3	11.01	7.24	8.88
2410141K09Rik	0.48	1.42	5.96	3.31
2510002D24Rik	0.87	0.81	2.75	0
2510003E04Rik	12.93	9.81	12.12	21.48
2510009E07Rik	12.34	1.52	0.7	1.14
2510039O18Rik	10.87	13.05	6.19	2.61
2610002J02Rik	11.89	4.89	0.86	0.54
2610002M06Rik	1.74	2.27	0.22	0.45
2610008E11Rik	5.37	3.14	2.61	2.43
2610015P09Rik	4.88	10.34	32.99	12.05
2610018G03Rik	2.91	0.95	0.1	4.31
2610019F03Rik	0.73	8.75	15.1	6.74
2610020H08Rik	4.65	52.33	31.44	11.67
2610027L16Rik	1.98	7.13	10.73	14.24
2610029G23Rik	2.26	5.76	0.35	2.52
2610029I01Rik	1.22	1.21	2.2	3.86
2610030H06Rik	2.12	4.1	0.44	0
2610034B18Rik	3.39	0.87	0	0
2610034M16Rik	0.07	0.01	1.9	2
2610044O15Rik8	1.52	1.08	2.86	0
2610301B20Rik	8.45	13.92	36.97	14.37
2610301G19Rik	5.44	8.31	8.41	7.38
2610318N02Rik	0.39	1.71	65.79	213.17
2610507B11Rik	47.88	52.41	52.02	26.14
2610524H06Rik	4.25	5.04	0	0.63
2610528A11Rik	0	0.19	15.34	25.11
2610528E23Rik	1.98	4.58	6.54	7.43
2700029M09Rik	19.55	20.94	23.01	11.09
2700049A03Rik	3.51	7.81	33.52	13.56
2700050L05Rik	7.95	19.82	6.45	13.99
2700060E02Rik	28.07	61	44.91	24.02
2700062C07Rik	12.53	6.02	9.95	5.43
2700081O15Rik	10.6	2.93	0.55	0.53
2700089E24Rik	3.59	5.04	1.44	1.87
2700094K13Rik	22.31	43.55	4.64	2.24
2700097O09Rik	5.13	6.58	3.02	4.57
2810002N01Rik	3.08	2.13	5.59	8.07
2810004N23Rik	7.27	13.87	7.61	11.38
2810006K23Rik	1.91	2.94	1.85	6.69
2810008M24Rik	7.21	7.51	1.46	0.81
2810021B07Rik	4.92	4.72	5.24	4.42
2810021J22Rik	2.17	2.2	2.15	2.77
2810403A07Rik	44.18	31.36	14.87	10.21
2810405K02Rik	1.24	1.06	1.18	8.56
2810407C02Rik	10.82	17.51	15.32	12.32
2810408A11Rik	1.23	1.52	17.69	71.85
2810408M09Rik	0.71	3.43	0.49	1.17
2810422J05Rik	9.01	7.81	18.95	7.23
2810428I15Rik	28.62	19.36	4.77	0.44
2810432D09Rik	6.09	5.88	2.1	1.86
2810453I06Rik	2.12	2.81	8.04	18.56
2810474O19Rik	24.04	7.52	4.1	1.23
2900006K08Rik	1.28	4.69	168.96	49.41
2900010M23Rik	13.29	16.39	73.83	41.53
2900011O08Rik	0.14	0.06	2.54	4.61
2900026A02Rik	5	1.38	0	0.07
2900053A13Rik	1.1	4.05	5.8	8.79
2900062L11Rik	11.64	4.42	0.15	0.13
2900092C05Rik	0	0.08	11.18	51.38
2900092E17Rik	58.15	13.05	4.5	1.77
3010026O09Rik	13.59	7.82	10.3	6.84
3110001D03Rik	6.15	5.84	8.25	2.12
3110002H16Rik	8.25	8.73	2.42	0.86
3110003A17Rik	6.4	4.32	0	1.92
3110007F17Rik	1.18	0.33	1.01	5.29
3110009E18Rik	0.99	0.42	3.06	0.84
3110040M04Rik	0	0.56	1.11	2.36
3110040N11Rik	2.51	2.66	2.05	0.32
3110043O21Rik	2.41	6.8	4.66	0.86
3110056O03Rik	3.06	1.81	6.89	6.83
3110057O12Rik	2.68	8.01	4.19	9.66
3110082I17Rik	2.14	3.12	1.82	6.28
3200002M19Rik	10.64	35.88	15.45	9.56
3230401D17Rik	7.71	18.1	11.75	34.16
3830403N18Rik	0.1	4.26	3.27	4.46
3830406C13Rik	4.15	7.38	15.02	8.45
3830417A13Rik	0.38	2.13	3.48	13.06
4430402I18Rik	0.56	0.42	19.35	83.27
4632434I11Rik	2.64	10.14	34.04	19.19
4732415M23Rik	1.43	4.94	84.4	265.37
4732418C07Rik	9.33	13.84	17.29	5.62
4732471D19Rik	3.85	8.96	8.35	5.01
4831426I19Rik	0.76	0.39	0.22	2.82
4833403I15Rik	50.77	1.7	0.01	0
4833420G17Rik	21.85	11.83	7.8	2.06
4833427G06Rik	0	0.17	33.22	29.15
4833439L19Rik	19.65	20.9	19.09	7.06
4921501E09Rik	0	0	4.63	19.36
4921504E06Rik	0.05	0	5.41	31.75
4921506M07Rik	0	0.47	18.09	14.22
4921507P07Rik	0.87	3.13	21.47	82.2
4921509C19Rik	0	0.02	11.47	64.62
4921510H08Rik	0	0.08	33.83	179.21
4921511H03Rik	0	0	9.18	5.36
4921511M17Rik	0	0	5.58	4.24
4921517D21Rik	0.05	0	13.62	43.42
4921517D22Rik	0	0.02	1.18	8.51
4921517L17Rik	1.34	2.01	8.81	35.57
4921524J17Rik	2.23	5.74	12.88	11.58
4921524L21Rik	0.14	0	19.98	9.51
4921528I01Rik	0	0	59.07	41.51
4921528I07Rik	0	0	19.41	105.23
4921528O07Rik	0	0	6.48	23.56
4921530D09Rik	1.69	0.54	36.05	161.02
4921530L21Rik	0	0	7.81	35.66
4921536K21Rik	0.23	0.29	18.71	14.2
4921539E11Rik	0.36	0.69	35.89	71.35
4922501C03Rik	5.43	14.1	17.61	10.36
4922501L14Rik	0	0.31	18.23	106.12
4922502D21Rik	0	0.25	236.88	201.08
4922505E12Rik	0	0.03	4.95	22.31
4922505G16Rik	0.09	1.29	24.41	11.6
4930402F06Rik	0	0	0	3.16
4930402H24Rik	5.54	4.59	8.24	10.18
4930402K13Rik	0	0.03	1.98	8.1
4930403N07Rik	0.03	0	46.41	47.88
4930404A10Rik	0.27	1.6	12.57	5.15
4930404N11Rik	0	1.66	2.47	20.43
4930407I10Rik	0	0	8.6	36.65
4930412D23Rik	0	0	3.3	19.98
4930412F15Rik	0.28	0.65	29.03	80.51
4930415F15Rik	0.14	0.09	8.86	21.53
4930415L06Rik	0	0	0.12	3.19
4930415O20Rik	1.79	0	6.74	22.31
4930417G10Rik	0.52	1.51	26.9	11.47
4930420K17Rik	14.01	5.38	22.57	32.05
4930422G04Rik	3.88	18.51	6.52	4.57
4930427A07Rik	0.61	6.35	7.23	1.86
4930428D18Rik	0	0	3.03	12.06
4930428E23Rik	0	0	2.45	4.24
4930430A15Rik	0	0.03	47.7	54.66
4930430D24Rik	0	0.06	1.51	8.42
4930430F08Rik	0.6	1.76	6.33	6.43
4930432K09Rik	0	0	51.55	69.38
4930432K21Rik	1.89	7.77	6.16	10.32
4930433I11Rik	0.05	0.1	5.71	18.83
4930435E12Rik	0	0	23.02	62.51
4930443G12Rik	0.14	0	4.18	4.23
4930444A02Rik	2.45	1.12	0.51	0.06
4930444G20Rik	0	0.52	1.99	6.27
4930444P10Rik	0	0.21	35.66	20.85
4930447C04Rik	4.42	98.12	4.9	2.92
4930447F04Rik	0	0	1.31	16.24
4930449I24Rik	0	0.06	23.26	35.89
4930451I11Rik	0	0	12.31	31.56
4930452B06Rik	1.08	1.63	9.37	4.16
4930453N24Rik	7.29	13.6	151.11	169.81
4930455F23Rik	1.74	15.84	67.94	84.4
4930467E23Rik	0.34	0.88	29.33	110.51
4930468A15Rik	0	0	14.99	9.99
4930469G21Rik	0	0.4	0	7.98
4930471M23Rik	1.81	1.64	2.26	0.24
4930473A06Rik	6	7.82	30.87	14.78
4930474N05Rik	0.3	0.08	10.5	30.62
4930480E11Rik	0	0	0.7	3.3
4930485B16Rik	0.35	1.17	32.02	18.68
4930488N24Rik	0.09	0.12	14.5	46.8
4930503B20Rik	0	0	23.93	115.5
4930503L19Rik	2.24	5	42.16	32.53
4930504O13Rik	0	0.51	35.61	31.5
4930505A04Rik	0.11	0	39.34	68.18
4930505H01Rik	0.14	0	0.59	3.01
4930505O20Rik	0	0	1.06	8.37
4930506M07Rik	0.96	3.17	2.34	4.14
4930511I11Rik	0	0	17.68	70.09
4930511M11Rik	0.3	0.23	73.3	18.41
4930513O06Rik	0.13	0.09	3.12	18.69
4930519F16Rik	0.09	0	1.54	7.3
4930519G04Rik	0	0.07	11.14	16.04
4930522H14Rik	0	0.14	13.67	48.01
4930522N08Rik	0.12	0.08	0	5.31
4930523C07Rik	0.94	0.65	2.73	11.91
4930524B15Rik	0.44	9.3	33.23	3.22
4930525F21Rik	0.68	0.81	50.92	25.89
4930525M21Rik	0	0	0.09	3.86
4930526D03Rik	0.35	0.32	18.13	58.73
4930529M08Rik	0.14	0.3	6.83	7.59
4930538K18Rik	0.49	1.14	6.13	21.64
4930539E08Rik	0.03	0.43	2.11	0.13
4930542N06Rik	0	0.06	9.3	40.15
4930542N07Rik	0	0	3.43	7.57
4930544D05Rik	0	0	2.61	22.82
4930544G11Rik	0	0	42.29	34.19
4930544O15Rik	0	0.16	14.33	40.98
4930547C10Rik	0	0	44.67	30.95
4930547N16Rik	1.35	5.57	10.31	4.61
4930548H24Rik	0.07	0.43	1.86	10.62
4930549C01Rik	0	0	4.68	16.28
4930550C14Rik	1.63	0.5	18.64	19.27
4930550L24Rik	1.23	11.16	0.58	5.6
4930555G01Rik	0.04	0.13	5.27	25
4930557A04Rik	0	0	9.41	30.31
4930558K02Rik	0.09	0.91	13.88	27.47
4930562C15Rik	0.39	0.26	7.15	27.14
4930563D23Rik	0	0	12.28	32.51
4930563E22Rik	0.62	1.49	1.62	7.72
4930564B18Rik	0	0.08	2.03	8.85
4930564D02Rik	0	0.1	2.36	0
4930567H17Rik	0	0	5.52	47.25
4930568D16Rik	0	0	2.15	9.73
4930571K23Rik	0	0	17.09	74.94
4930572J05Rik	0.07	0.2	3.83	2.59
4930578I06Rik	0	0	22.9	67.07
4930579C15Rik	0.41	0.81	31.79	60.12
4930579F01Rik	0	0.31	9.03	34.41
4930579G22Rik	0.17	0.73	10.51	28.62
4930579G24Rik	1.03	8.41	13.01	4.48
4930588N13Rik	0.45	0	10.06	42.54
4930590J08Rik	0.3	0.72	33.34	40.69
4930591A17Rik	0	0	2.36	6.04
4930595M18Rik	0	0.13	2.58	6.86
4930596D02Rik	0	0	19.83	30.37
4931400O07Rik	0	0	5.94	24.87
4931406B18Rik	0.02	0.01	5.46	2.29
4931406C07Rik	8.67	6.34	6.42	3.41
4931406P16Rik	26.45	31.32	6.21	0.26
4931408A02Rik	0	0.03	2.05	7.95
4931408C20Rik	0	0	4.86	18.6
4931409K22Rik	0.03	0.63	26.11	100.04
4931417E11Rik	0	0	19.67	17.7
4931417G12Rik	0.07	1.1	45.25	72.56
4931423N10Rik	0	0.54	17.26	10.36
4931428F04Rik	1.31	1.21	3.28	11.86
4931429I11Rik	0.02	0.11	45.76	23.88
4931429L15Rik	0	0.1	5.67	23.14
4931431F19Rik	0.05	0	7.47	18.88
4931440L10Rik	0	0.15	3.6	21.34
4932411N23Rik	0	0	2.26	8.12
4932414N04Rik	0.02	0.15	86.14	31.78
4932415M13Rik	0	0	2.58	8.23
4932416K20Rik	0.02	0	4.27	13.87
4932418E24Rik	1.91	0.11	3.41	16.94
4932425I24Rik	0.15	0.25	18.22	24.21
4932429P05Rik	0	0	2.26	9.65
4932438A13Rik	19.35	48.05	43.72	17.99
4932438H23Rik	0	0.55	1.67	5.75
4932442L08Rik	0.33	1.53	2.3	2.39
4933400C05Rik	0.22	0.06	8.07	31.29
4933402D24Rik	0	0.08	2.01	8.78
4933402E13Rik	1.88	13.01	1.35	0.58
4933402J07Rik	0	0.68	64.71	151.11
4933402N03Rik	0	0	0	11.23
4933402N22Rik	0	0	49.7	80
4933402P03Rik	0	0.04	9.16	50.02
4933403F05Rik	6.72	2.68	0.96	2.65
4933403G14Rik	1.01	2.02	10.34	4.91
4933403O08Rik	0.64	4.65	7	9.36
4933404M02Rik	0	0.7	22.13	35.43
4933405L10Rik	0.09	0.19	6.77	6.1
4933406J08Rik	0.84	9.54	5.5	0.23
4933406M09Rik	0.12	0.08	5.27	21.74
4933407H18Rik	8.47	7.67	10.89	2.17
4933407P14Rik	0	0	4.46	41.19
4933408B17Rik	0.37	1.8	11.19	1.6
4933409G03Rik	0	0.58	217.9	75.45
4933411G11Rik	0	0.21	12.19	2.01
4933411K16Rik	0	0	11.99	6.62
4933411K20Rik	5.04	9.44	135.74	35.82
4933412E24Rik	0	0.08	8.1	1.43
4933413G19Rik	0	0.57	0.84	10.74
4933415F23Rik	0.06	0.21	60.06	55.05
4933416C03Rik	0	1.66	16.07	7.66
4933416I08Rik	0	0	0.1	5.08
4933417A18Rik	0.1	0	27.15	49.17
4933421I07Rik	0	0	5.62	19.69
4933422H20Rik	0.11	0	6.71	37.45
4933424B01Rik	5.39	26.51	24.73	13.05
4933425L06Rik	0.23	2.16	8.93	1.16
4933426M11Rik	8.24	10.02	2.53	7.56
4933427D06Rik	4.49	11.09	1.39	0.16
4933427D14Rik	2.52	3.38	9.84	13.38
4933427G17Rik	0.27	5.13	17.27	41.92
4933428M09Rik	0	0	4.6	44.07
4933430I17Rik	0.68	1.17	7.99	14.63
4933432B09Rik	0.39	0.27	5.93	10.38
4933433C11Rik	0.07	0.38	12.26	58.69
4933433P14Rik	1.12	1.54	4.55	2.66
4933434E20Rik	9.24	17.18	17	41.13
4933434I20Rik	0	0	21.56	13.67
4933436I01Rik	0.07	0	11.84	23.86
4933437F05Rik	0.35	2.77	4.98	24.56
5031410I06Rik	217.9	3.44	11.72	38.49
5031439G07Rik	2.59	3.09	0.54	7.07
5033411D12Rik	1.84	0.88	1.08	2.89
5033414D02Rik	28.36	4.07	1.11	1.1
5330417C22Rik	0.3	0.63	43.2	43.61
5430405G05Rik	0	0.14	0.63	2.14
5730403B10Rik	16.88	9.72	8.22	8.06
5730409E04Rik	2.03	1	0.06	0
5730419I09Rik	8.93	15.5	6.81	0.6
5730455P16Rik	3.49	4.08	2.79	0.14
5730469M10Rik	35.68	21.79	16.48	7.56
5730494M16Rik	1.85	7.22	22.22	16.09
5730494N06Rik	27.09	12.72	69.97	5.78
5730508B09Rik	0.68	6.28	11.41	1.94
5730528L13Rik	1.65	4.87	2.76	0.82
5730559C18Rik	0.07	0.11	2.8	4.09
5830415F09Rik	1.16	3.39	4.12	3.29
5830418K08Rik	14.86	41.55	20.6	18.09
5830433M19Rik	0.9	4.16	2.08	2.44
5830454E08Rik	0.43	0	2.01	2.42
6030422M02Rik	0.24	3.25	4.09	0.96
6030458C11Rik	4.18	3.85	1.48	1.07
6030498E09Rik	0	0	0.78	6.79
6230427J02Rik	5.22	0.58	0	0
6330403K07Rik	7.79	2.97	0	0
6330403M23Rik	1.33	6.79	2.49	0.65
6330439K17Rik	1.24	4.45	0.66	4.64
6430531B16Rik	3.2	0.73	23.96	9.87
6430548M08Rik	1.17	3.09	0.21	0.93
6430550D23Rik	0.91	2.22	4.08	10.03
6430571L13Rik	0.03	0.27	3.27	5.06
6430573F11Rik	4.58	0.76	0.5	1.38
6530401D17Rik	3.03	0.73	0.15	0.02
6530401N04Rik	1.45	1.78	2.37	1.22
6720456H20Rik	3.28	1.7	1.4	1.96
6820408C15Rik	0.44	1.76	13.05	16.62
8030411F24Rik	0	3.05	0	0
8030462N17Rik	4.06	7.7	2.06	1.29
8030474K03Rik	3	21.32	2.85	4.92
8430406I07Rik	1.01	4.22	1.96	0
8430410A17Rik	6.03	31.66	1.31	3.1
8430410K20Rik	3.32	3.13	1.02	4.7
8430419L09Rik	1.14	0.71	2.8	1.78
8430427H17Rik	2.69	5.77	47.64	20.84
9030025P20Rik	2.08	3.68	1.68	2.17
9030418K01Rik	0.89	1.64	2.3	0
9030617O03Rik	3.5	0.15	0	0.65
9030624J02Rik	7.59	7.64	3.45	1.22
9130011E15Rik	6.2	4.67	4.16	1.73
9130011J15Rik	6.52	5.86	0.64	0.4
9130014G24Rik	0.12	0.58	15.45	56.75
9130023H24Rik	0.86	3.46	1.51	6.23
9130204L05Rik	0	0	4.78	9.97
9130401M01Rik	10.05	10.88	2.02	0.94
9230104L09Rik	0	0	1.39	3.1
9230110C19Rik	3.75	4.23	19.01	11.25
9430015G10Rik	5.73	11.78	28.31	1.54
9430016H08Rik	4.02	3.55	5.8	2.09
9430020K01Rik	10.89	7.84	14.8	4.52
9430023L20Rik	4.09	7.18	5.07	2.22
9430038I01Rik	5.21	3.37	0.82	0
9530008L14Rik	0	0	4.35	10.46
9530068E07Rik	54.75	23.9	10.71	6.13
9530077C05Rik	2.48	6.37	32.35	24.59
9830001H06Rik	7.72	1.77	0.42	0.08
9930012K11Rik	1.08	0.46	2.19	2.03
9930013L23Rik	0.58	0.34	0.64	3.6
9930021J03Rik	17.21	31.27	30.33	5.92
9930111J21Rik1	0.26	0.21	0.71	2.43
a	0	0.33	2.48	1.37
A130010J15Rik	0.3	1.18	1.64	6.5
A1bg	0	0	0.5	2.48
A1cf	0	0.07	4.71	0.62
A230046K03Rik	8.25	15.37	3.13	1.4
A230050P20Rik	5.64	0.55	0	0
A2ld1	0	3.26	1.66	7.91
A2m	0.06	0.06	1	2.55
A330021E22Rik	0.31	5.52	45.85	72.82
A430005L14Rik	2.92	10.07	8.15	12.93
A430105I19Rik	2.16	0.17	0	0
A430107O13Rik	71.78	1.95	0.23	0.33
A4galt	3.86	0.16	0.42	0
A530054K11Rik	1.21	1.23	2.19	0.05
A530064D06Rik	0.11	0.24	6.07	0.27
A630007B06Rik	20.18	14.55	28.96	52.02
A630023A22Rik	0.16	0	1.37	12.84
A630081J09Rik	0.36	0.13	0	2.21
A630095E13Rik	0	0	0	6.55
A630095N17Rik	0	0	2.28	15.72
A730017C20Rik	0.46	0.7	2.73	0
A830010M20Rik	1.28	2.83	6.57	2.53
A830080D01Rik	6.72	28.8	4.06	0.06
A830093I24Rik	0.39	2.67	3.18	20.07
A930001N09Rik	4.96	13.65	20.39	5.74
A930007A09Rik	0.23	0.59	5.01	3.88
A930018P22Rik	0.13	0.57	3.95	9.07
A930035D04Rik	1.04	1.06	7.45	17.44
AA467197	0.17	0.72	202.91	50.83
AA960436	4.55	3.7	3.31	3.51
AA986860	0.55	0.27	0	2.29
Aaas	19.98	23.78	12.92	7.54
Aacs	1.18	1.56	0.3	3.12
Aadacl3	0	0	0.88	2.63
Aagab	3.34	5.88	3.21	1.45
Aak1	6.61	5.18	5.04	3.66
Aamp	12.62	20.13	21.59	26.96
Aar2	6	7.02	4.23	1.4
Aard	25.65	195.59	25.81	1.63
Aars	3.96	7.56	10.51	8.65
Aars2	1.19	0.99	2.99	4.78
Aarsd1	6.89	5.67	8.88	4.88
Aasdh	1.64	3.63	4.68	1.27
Aasdhppt	2.3	5	7.36	7.79
Aatf	6.72	14.3	18.43	11.78
AB124611	7.07	2.94	3.73	8.03
Abat	12.77	4.84	0.59	0
Abca1	65	5.43	0.53	0.58
Abca14	0.08	0	22.25	15.14
Abca15	0.01	0.18	11.55	10.17
Abca17	0.12	0.58	28.84	11.16
Abca2	15.31	12.15	1.56	0.1
Abca3	5.76	4.02	1.15	0.95
Abca5	3.82	10.33	6.81	2.12
Abca6	2.64	0.88	0.32	3.67
Abca9	2.57	0.63	0.44	7.36
Abcb10	2.15	3.02	1.85	0.05
Abcb11	0	0	0	3.56
Abcb6	3.56	4.87	5.76	3.46
Abcb7	2.5	4.59	0.8	0.5
Abcb8	11.24	4.22	5.29	1.61
Abcb9	0.3	0.96	1.37	3.47
Abcc1	9.42	5.51	1.38	0.54
Abcc10	3.71	2.72	1.86	0.86
Abcc12	0.12	0.02	37.88	10.65
Abcc3	0.77	0.25	4.17	5.11
Abcc5	13.01	4.86	1.46	0.3
Abcc9	6.82	0.35	0.2	0.14
Abcd1	3.78	3.75	4.44	8.54
Abcd3	10.43	12.85	1.82	0
Abce1	17.15	32.79	9.81	13.52
Abcf1	10.07	13.42	12.07	10.44
Abcf2	17.51	44.51	19.05	27.89
Abcf3	4.35	7.39	11.16	21.55
Abcg2	6.45	5.34	3.34	10.77
Abhd10	4.7	8.06	3.48	0.55
Abhd11	15.22	5.91	8.15	5.76
Abhd12	11.23	12.97	6.61	6.36
Abhd13	1.4	4.21	2.63	0.38
Abhd14a	4.62	0.9	9.25	4.75
Abhd14b	15.12	0.68	2.85	2.09
Abhd16a	29.23	9.34	8.4	10.57
Abhd16b	0.12	0.15	1.99	14.49
Abhd2	5.7	3.08	5.83	22.33
Abhd3	1.97	2.57	0.98	0.8
Abhd4	37.99	16.51	32.04	54.75
Abhd5	4.34	6.54	8.73	37.5
Abhd6	2.99	2.26	3.63	7.74
Abhd8	1.86	1.95	9.99	13.41
Abi1	14.43	19.07	4.9	2.03
Abi2	11.01	14.4	3.93	6.21
Abi3bp	56.19	1.84	0	0.27
Abl1	14.98	6.56	6.51	6.08
Abl2	2.89	6.76	2.76	0.4
Ablim1	4.96	0.9	0.2	0
Abr	7.64	5.73	1.13	1.73
Abra	0.06	0.15	1.06	3.37
Abt1	0.78	2.07	0.83	2.08
Abtb1	6.06	4.62	0.98	2.68
Abtb2	1.38	7.44	0.81	2.33
Acaa1a	21.68	3.36	0	0.49
Acaa1b	1.66	2.81	1.61	0.12
Acaa2	84.4	18.68	0.02	1.47
Acaca	14.67	25.89	7.56	12.19
Acacb	2.86	0.41	0.33	1.06
Acad11	2	6.07	4.5	2.58
Acad8	11.53	5.16	2.92	0.4
Acad9	4.2	3.88	0.47	0.26
Acadl	5.04	3.3	0.98	3.08
Acadm	15.01	10.19	1.01	0.11
Acadsb	10.51	11.7	6.82	6.88
Acadvl	12.92	17.96	4.1	2.39
Acap1	1.85	1.14	2.43	7.95
Acap2	7.61	3.08	1.9	0.07
Acap3	3.05	2.42	0.25	0.39
Acat1	34.83	9.26	6.15	1
Acat2	18.11	20.74	3.22	0.24
Acbd3	14.44	23.33	6.19	20.4
Acbd4	3.74	1.18	0	0.24
Acbd5	4.32	7.41	4.92	11.24
Acbd6	3.47	7.79	26.77	20.28
Accs	3.63	0.76	0	0
Acd	15.85	8.77	9.32	8.53
Ace	11.44	1.99	5.73	24.71
Ace3	0.04	0.12	3.01	34.45
Acer2	0.23	0.35	0.25	2.12
Acer3	2.97	18.17	2.72	2.12
Acin1	24.47	12.67	44.24	18.69
Acly	42.76	18.69	5.89	1.42
Acn9	2.42	3.45	0	1.71
Aco1	6.62	2.25	0.43	0
Aco2	53.58	32.35	15.95	10.06
Acot1	5.4	2.16	0.58	0
Acot10	0	0	4.18	9.85
Acot13	6.25	4.87	4.59	0.41
Acot2	4.68	0.87	0	0.09
Acot7	4.46	15.61	41.11	53.67
Acot8	5.46	3.29	4.18	4.61
Acot9	7.66	4.61	5.96	12.53
Acox1	6.67	5.15	1.99	8.01
Acox3	5.31	1.05	4.24	4.72
Acp1	5.13	2.55	6.86	7.13
Acp2	12.49	3.1	3.84	1.55
Acp5	0.82	3.49	0	1.92
Acp6	4.81	4.68	2.45	0
Acpl2	1.71	1.47	0.58	3.29
Acpt	1.45	1.37	1.42	8.86
Acr	0.95	0.13	40.98	59.98
Acrbp	1.5	1.29	45.43	65.89
Acrv1	0.22	0.7	113.06	246.78
Acsbg1	84.06	9.16	0.65	0.29
Acsbg2	0.03	0.05	7.79	32.04
Acsf2	2.49	1.12	0	0
Acsf3	0.92	2.17	3.03	3.04
Acsl1	4.07	8.43	17.44	57.46
Acsl3	8.81	14.78	13.75	4.14
Acsl4	1.86	3.86	0.52	0.16
Acsl5	3.79	4.29	6.32	7.36
Acsl6	0.24	0.89	17.64	8.95
Acsm3	0.83	1.55	2.93	0.4
Acss1	1.45	2.46	0.51	1.13
Acss2	5.24	37.03	7.7	12.02
Acss3	7.48	0.62	0	0
Acta2	13.91	1.74	0	0.3
Actb	471.64	224.45	62.27	138.33
Actg1	172.82	179.21	157.27	33.52
Actg2	0.08	0.11	19.13	73.68
Actl6a	8.98	18.07	20.12	12.33
Actl7a	0	0.09	20.46	91.47
Actl7b	0.07	0.05	46.61	97.19
Actl9	0.07	0.05	14.94	38.41
Actn1	2.12	0.54	0.49	1.6
Actn2	1.31	2.99	0.61	2.51
Actn4	30.41	15.58	4.2	8.83
Actr10	5.07	16.51	18.79	28.45
Actr1a	9.3	9.54	15.58	15.75
Actr1b	28.09	9.88	5.92	16.2
Actr2	11.35	10.1	3.19	9.8
Actr3	27.85	57.87	7.66	7.24
Actr3b	4.99	2.79	0.53	0.12
Actr5	0.81	3.03	4.63	1.04
Actr6	2.05	10.23	8.29	5.14
Actr8	10.21	8.91	5.15	6.11
Actrt1	0.08	0	3.11	15.9
Actrt2	0	0	6.38	34.66
Acvr1	3.45	1.1	0	0.33
Acvr1b	1.35	2.08	3.3	0.06
Acvr2a	4.54	9.87	4.58	4.9
Acvr2b	1.37	3.05	0.53	0.32
Acvrl1	3.91	0.51	0	0
Acy1	2.92	4.01	0.63	0
Acy3	2.17	0.26	0.6	1.87
Acyp1	4.97	8.5	167.38	98.12
Acyp2	3.49	2.34	9.85	1.86
Ada	3.39	1.44	0.56	4.69
Adad1	3.18	33.84	146.65	73.87
Adad2	0.86	2.04	6.35	0.45
Adal	5.11	5.67	4.46	1.36
Adam10	11.33	18.77	1.39	0.21
Adam11	0.51	0.53	1.27	2.43
Adam12	70.74	2.94	0.71	0.13
Adam15	6.57	3.94	0.61	14.35
Adam17	9.52	14.79	2.36	1.05
Adam18	0.03	0.06	29.52	16.57
Adam19	21.29	1.3	0	0
Adam1a	1.63	1.24	8.2	27.63
Adam1b	0.31	0.87	15.56	15.17
Adam2	0.17	0.96	59.6	33.13
Adam20	0	0	6.23	20.94
Adam21	0.15	0.39	0.62	8.41
Adam23	5.59	0.86	0.4	0.46
Adam24	0	0	7.15	27.57
Adam25	0	0	3.72	19.86
Adam26a	0.03	0	7.01	17.5
Adam26b	0	0	3.72	13.88
Adam29	0	0	4.36	12.63
Adam3	0.08	0.02	77.15	60.49
Adam30	0.03	0.12	6.48	10.16
Adam32	0.03	0.22	73.68	46.85
Adam34	0	0	2.41	8.13
Adam39	0	0.06	4.26	20.52
Adam4	0.92	0.69	4.13	11.56
Adam5	0.27	0.38	201.08	242.47
Adam6a	0	0	9.14	20.32
Adam6b	0	0	1.95	11.84
Adam9	4.66	4.24	0.46	0.25
Adamts1	18.11	2.43	0	1.55
Adamts10	52.2	2.46	0	0
Adamts12	18.86	0.87	0.21	0.07
Adamts14	13.52	0.75	0	0
Adamts19	13.19	1.34	0.39	0.28
Adamts2	30.46	1.19	0	0.11
Adamts5	173.71	11.79	0	0.1
Adamts6	4.79	1.98	0	0.75
Adamts7	7.03	0.72	0.23	2.28
Adamts9	23.19	2.48	0	1.19
Adamtsl4	12.36	0.64	0	0
Adamtsl5	7.58	0.72	0	0.16
Adar	3.07	4.15	1.76	0.04
Adarb1	1.36	7.74	1.39	3.91
Adat1	1.68	1.18	2.91	0.56
Adat2	0.9	1.31	5.82	13.84
Adc	1.49	1.45	2.28	16.93
Adck1	3.27	4.17	3.89	2.94
Adck2	2.62	1.59	1.05	0.58
Adck3	3.19	4.93	0.91	1.15
Adck4	1.47	2.48	0.84	2.11
Adck5	19.19	4.74	2.15	1.06
Adcy10	0.21	0.42	17.89	36.97
Adcy2	3.14	0.44	0.43	0.79
Adcy3	4.43	2.64	2.69	0.09
Adcy5	2.14	0.52	0	0.12
Adcy6	7.02	0.75	0	0.14
Adcy7	41.3	4.5	1.18	0.13
Adcyap1r1	5.09	0.78	0	1.04
Add1	51.06	17.52	4.65	0.67
Add3	40.96	23.62	13.59	4.55
Adh1	1.6	0.75	0.68	11.04
Adh4	0.16	0.59	2.01	0.68
Adh5	20.97	21.78	1.21	0.13
Adh7	0	0	1.71	18.9
Adi1	15.21	8.69	0.54	0.12
Adig	0	0.61	11.61	22.01
Adipoq	0	0.06	5.06	11.91
Adipor1	36.21	22.73	9.12	8.78
Adipor2	4.78	8.82	1.38	1.96
Adk	2.06	11.94	1.4	1.91
Adnp	55.05	52.02	27.09	16.3
Adnp2	6.48	10.9	1.51	4.27
Ado	2.92	3.04	1.79	0.9
Adora1	0.86	4.97	0.47	0.07
Adora3	0.15	0.05	9.13	20.18
Adpgk	14.2	10.54	2.44	0.17
Adprh	9.16	8.91	9.33	0.76
Adprhl2	3.12	1.79	0.06	0
Adprm	2.53	2.39	1.24	0.6
Adra1d	0	0	0	2.4
Adrbk1	11.57	6.3	1.17	0
Adrbk2	1.02	0.14	2.88	4.3
Adrm1	31.56	40.8	12.83	15.38
Adsl	4.84	6.23	4.51	1.49
Adss	11.7	58.25	31.48	21.13
Aebp1	62.43	3.68	0.45	0.15
Aebp2	5.1	7.76	3.58	1.07
Aen	2.57	11.03	1.08	0.82
Aes	55.14	7.88	2.54	1.4
AF366264	0.96	0.64	12.56	44.93
Afap1	16.73	2.54	0.55	4.76
Afap1l1	0.4	0.65	1.1	3.98
Afap1l2	24.54	1.56	0.45	0.5
Aff1	8.57	1.99	0.33	0.36
Aff2	14.38	1.48	0.11	0.3
Aff3	43.04	2.61	1.37	1.3
Aff4	18.89	23.58	9.97	12.31
Afg3l1	2.25	2.81	3.81	10.83
Afg3l2	18.41	26.89	6.02	4.46
Afmid	3.96	2.26	0.4	1.06
Aftph	8.35	30.22	20.04	10.36
Aga	9.38	2.6	0.71	0.69
Agap1	4.14	3.02	0.97	2.83
Agap3	4.28	4.13	1.13	0.57
Agbl2	0.53	2.11	44.54	16.36
Agbl3	1.43	7.38	29.44	43.76
Agbl4	0.27	0.82	21.13	14.09
Agbl5	5.8	4.24	65.41	47.53
Ager	2.96	0.39	0.66	1.14
Agfg1	10.3	12.32	24.64	20.66
Agfg2	2.34	2.28	0.31	0.24
Aggf1	11.79	16.12	7.77	4.44
Agk	9.52	8.34	7.18	0.22
Agl	2.77	3.3	1.25	0.08
Agpat1	13.64	10.89	29.02	36.88
Agpat2	2.38	0	2.99	15.65
Agpat3	28.6	2.26	20.84	28.98
Agpat4	2.82	1.81	0	0
Agpat5	3.27	8.08	1.42	0.62
Agpat6	5.78	6.23	14.44	32.77
Agpat9	0	0.16	7.35	38.7
Agphd1	2.11	2.23	1.59	0.32
Agps	7.2	14.37	2.04	0.51
Agrn	2.52	4.52	1.14	0
Agrp	1.94	2.27	5.81	0
Agt	26.51	0.95	0	0
Agtpbp1	8.11	12.95	29.37	30.33
Agtr1a	0.21	0.02	3.29	2.95
Agtr2	30.17	2	0.32	0
Agtrap	2.9	1.75	1.36	3.04
Agxt2l2	20.05	7.45	3.47	0.11
Ahctf1	18.33	32.18	36.78	21.17
Ahcy	4.42	10.8	3.28	1.49
Ahcyl1	67.01	36.01	10.66	5.75
Ahcyl2	3.88	10.14	9.19	10.44
Ahdc1	6.08	1.35	6.27	4.37
Ahi1	2.89	4.52	42.42	16.36
Ahnak	68.86	4.79	0.64	0.96
Ahr	0.89	2.32	0.66	0.07
Ahsa1	15.45	16.58	10.55	5.4
Ahsa2	6.55	3.18	4.78	2.44
AI314180	33.42	46.85	16.42	4.99
AI314976	4.76	21.13	5.46	9.62
AI316807	6.38	6.25	3.41	2.48
AI413582	2.02	2.35	3.83	2.78
AI429214	0.38	0.43	9.74	6.58
AI462493	4.03	2.9	5.58	1.88
AI464131	1.22	0.11	1.51	2.82
AI481877	2.29	28.13	8.81	2.46
AI597468	11	7.89	4.24	3.64
AI597479	3.17	9.1	4.18	7.87
AI836003	0	0.02	3.52	11.16
AI837181	5.6	5.41	5.5	6.62
AI846148	2.78	5.08	4.4	10.38
AI987944	0.54	1.67	7.94	5.7
Aida	12.56	14.25	7.77	2.93
Aif1	2.44	1.11	36.28	371.06
Aifm1	10.73	12.85	2.1	0
Aifm2	3.22	0.75	2.69	3.42
Aifm3	1.29	4.84	0.68	0.15
Aig1	2.73	0.94	0.88	0
Aim1l	0.56	1.05	0.06	3.39
Aimp1	4.28	18.9	12.41	11.64
Aimp2	9.63	16.09	4.07	5.54
Aip	16.47	22.82	3.09	1.63
AK010878	0.21	0.92	1.55	3.4
Ak1	0.61	0.39	4.08	23.65
AK129341	2.45	14.95	85.16	48.75
Ak2	10.85	23.15	22.15	22.78
Ak3	39.55	6.14	7.41	1.13
Ak4	1.02	2.3	0.71	2.04
Ak7	0.28	0.37	29.39	14.92
Ak8	0.4	0.49	33.25	45.93
Akap1	2.34	2.12	10.87	44.8
Akap10	4.26	6.03	8.3	17.04
Akap11	21.74	32.42	8.76	3.78
Akap12	77.94	22.94	119.07	217.9
Akap13	37.54	17.43	3.69	1.67
Akap14	0.28	0	5.22	12.37
Akap17b	2.22	2.41	0.9	0.04
Akap2	6.5	0.95	0.66	1.42
Akap3	0	0.21	19.16	78.24
Akap4	0.02	0.09	105.23	239.81
Akap7	2.08	1.71	0.58	1.2
Akap8	27.4	44.93	25.61	4.97
Akap8l	31.29	29.98	9.91	36.82
Akap9	31.64	17.65	11.42	35.12
Akd1	0.66	1.44	30.05	15.27
Akip1	3.24	3.04	9.11	8.81
Akirin1	5.93	29.44	7.91	18.69
Akirin2	19.19	28.52	35.12	35.17
Akna	3.39	1.48	1.64	14.74
Aknad1	0.08	0.05	7.81	13.54
Akp3	0	0.03	0	2.18
Akr1a1	77.31	56.19	10.38	1.56
Akr1b10	4.27	1.42	0.68	0
Akr1b3	43.08	91.65	27.85	10.2
Akr1b7	0.4	0.43	10.57	18.77
Akr1b8	8.56	12.3	3.2	0.44
Akr1c14	6.51	0.88	0	0.08
Akr1cl	122.28	9.34	0	0.42
Akr1e1	2.93	4.09	15.24	12.52
Akr7a5	2.04	3.74	1.63	1.52
Akt1	39.89	6.82	2.54	0.54
Akt1s1	2.68	3.32	0.48	4.19
Akt2	30.06	9.91	6.81	5.1
Akt3	16.56	29.02	9.2	7.23
Aktip	4.99	8.24	1.65	7.33
Alad	15.2	14.84	1.35	2.64
Alas1	12.19	4.47	11.14	4.61
Alas2	5.53	1.4	0.46	0.93
Alcam	2.53	7.48	0.23	0.12
Aldh16a1	2.26	5.94	1.09	0.57
Aldh18a1	3.88	2.03	0.78	0.06
Aldh1a1	67.83	87.89	4.99	1.85
Aldh1a2	5.89	19.1	22.55	11.94
Aldh1a3	5.57	0.74	0.53	0
Aldh1l1	1.35	0.37	3.93	6.93
Aldh2	16.56	5.95	1.26	0
Aldh3a2	17.25	6.41	5.22	8
Aldh3b1	1.57	0.79	4.35	11.1
Aldh3b2	0.04	0.03	2.4	6.87
Aldh5a1	2.24	1	3.25	0.34
Aldh6a1	6.4	8.34	18.1	4.15
Aldh7a1	5.76	5.29	0.57	1.27
Aldh9a1	9.03	10.56	11.66	3.16
Aldoa	48.97	26.13	22.45	48.21
Aldoart1	0	0	15.53	33.22
Aldoc	1.13	2.19	0.53	0
Alg1	10.27	11.63	3.7	0.87
Alg10b	8.15	7.25	2.33	0.28
Alg11	9.1	4.7	5.6	1.99
Alg12	3.55	4.02	2.4	10.08
Alg13	1.52	3.47	1.14	4.42
Alg14	3.78	2.43	1.02	0
Alg2	28.87	5	3.27	0.37
Alg3	3.5	6.42	8.85	2.52
Alg5	9.45	8.12	1.26	0.38
Alg6	4.68	2.61	3.44	0.24
Alg8	4.77	12.73	21.8	6.46
Alg9	2.23	2.96	5.81	3.98
Alkbh1	10.72	5.34	5.21	4.62
Alkbh2	1.92	3.95	0	0.23
Alkbh3	20.81	19.97	16.47	17.63
Alkbh4	0.64	0.89	2.05	1.65
Alkbh5	5.93	25.15	6.25	1.96
Alkbh6	10.46	4	2.69	0.63
Alkbh7	2.99	3.37	4.26	3.1
Alkbh8	2.48	1.79	2.62	3.91
Allc	0.15	0	36.76	126.76
Alms1	18.07	52.74	22.91	17.99
Alpk1	1.02	0.37	1.5	5.81
Alpl	2.19	1.31	0.07	1.74
Alppl2	0	0.07	0	2.91
Als2	2.15	6.29	3.6	1.24
Als2cr11	0.95	6.34	112.56	69.97
Als2cr12	0.23	0.13	74.11	79.17
Alx1	0	0.11	10.01	4.58
Alyref	4.22	16.2	11.67	0.8
Amac1	0	0.82	7.51	24.54
Amacr	4.35	1.16	1.09	0.7
Ambp	0	0	1.47	2.01
Ambra1	15.29	8.48	15.22	7.18
Amd1	14.84	24.04	17.57	2.92
Amdhd2	0.98	1.45	5.78	8.48
Amfr	10.49	15.78	9.42	12.49
Amhr2	1.76	11.92	1.4	1.29
Ammecr1	1.84	6.04	1.2	0.24
Ammecr1l	8.78	10.03	19.58	10.01
Amn1	5.7	11.66	104.42	41.24
Amotl1	5.42	0.71	2.15	14.14
Ampd2	7.36	4.46	1.02	0.29
Ampd3	3.81	0.77	0	0.82
Amph	0.17	0.04	1.16	8.42
Amt	1.82	1.33	2	1.17
Amy1	0.6	3.67	1.49	3.55
Amy2a1	0	0	0.98	9.32
Amy2a3	0	0.01	2.12	7.21
Amy2a4	0.02	0	1	8.75
Amy2a5	0	0	6.32	18.78
Amz2	4.4	6.32	25.19	27.78
Anapc1	18.03	22.12	6.41	0.74
Anapc10	2.31	6.04	8.98	9.14
Anapc11	0.95	1.73	1.31	2.56
Anapc13	13.99	14.37	39.55	22.84
Anapc16	15.53	10.71	7.9	9.19
Anapc2	21.3	17.6	5.39	7.78
Anapc4	26.38	34.04	12.34	2.87
Anapc5	98.12	99.6	9.1	5.57
Anapc7	3.67	6.92	1.02	0.66
Angel1	4.97	11.1	34.41	37.12
Angel2	14.99	25.7	10.09	3.46
Angptl2	45.44	1.05	0	0.06
Angptl4	51.55	1.49	0.48	2.24
Ank2	6.6	0.87	7.04	19.22
Ank3	2.1	0.79	0.68	0.97
Ankar	0.03	0.21	31.04	8.05
Ankfy1	10.15	9.87	3.11	0.95
Ankhd1	39.88	64.81	26.08	13.05
Ankib1	6.46	21.75	12.28	2.47
Ankle1	0.73	3.74	0	0
Ankle2	12.88	16.29	14.06	4.59
Ankmy1	0.13	0.09	8.7	17.46
Ankmy2	9.89	1.89	0.75	0.74
Ankra2	1.98	2.36	3.71	2.26
Ankrd10	20.16	15.32	2.95	0.51
Ankrd11	43.51	20.62	19.5	2.69
Ankrd12	14.27	35.71	30.1	10.42
Ankrd13a	13.62	12.43	36.23	17.85
Ankrd13c	6.01	10.39	8.93	5.3
Ankrd13d	1.58	2.04	4.46	1.01
Ankrd16	10.78	3.95	1.87	0.35
Ankrd17	44.34	55.79	18.17	6.38
Ankrd24	2.64	1.4	4.17	0.74
Ankrd26	4.7	5.05	2.01	0.14
Ankrd27	7.35	2.62	6.49	3.33
Ankrd28	12.6	16.11	7.48	10.67
Ankrd32	2.17	7.23	9.81	10.74
Ankrd35	2.74	0.27	0	0
Ankrd36	0.03	0.78	50.07	25.91
Ankrd37	2.34	2.52	1.03	6
Ankrd40	7.01	13.4	8.5	3.97
Ankrd42	1.83	12.25	34.82	38.77
Ankrd44	2.43	1.44	2.27	3.65
Ankrd45	0.3	1.66	16.51	14.96
Ankrd46	5.38	4.58	3.03	0.33
Ankrd49	6.47	14.84	21.12	19.38
Ankrd5	0.32	0.68	27.36	51.97
Ankrd50	7.43	4.37	0.55	0.05
Ankrd52	12.96	2.81	0.98	0.27
Ankrd53	0.12	0.12	3.35	17.58
Ankrd54	2.07	3.92	23.19	16.25
Ankrd55	0.9	0.03	1.04	4.98
Ankrd60	0	0	8.28	19.89
Ankrd61	0.07	0	10.78	41.72
Ankrd7	0	1.18	14.73	31.44
Ankrd9	0.13	0.39	2.38	8.85
Anks1	3.18	3.65	0.82	5.15
Anks3	10.8	6.81	4.74	5.17
Anks6	1.46	0.8	1.05	6.68
Ankzf1	4.45	8.38	25.67	9.07
Anln	5.75	29.47	26.26	2.92
Ano1	1.42	1.85	1.39	9.55
Ano10	4.3	5.01	4.81	5.15
Ano2	0.02	0	0.26	3.27
Ano5	0	0.29	3.1	0.61
Ano6	22.27	2.32	0.48	2.6
Anp32a	14.13	4.83	0.89	0.24
Anp32b	111.9	162.68	87.61	4.35
Anp32e	6.19	9.3	0.85	0.22
Anpep	4.17	2.23	0.53	0.06
Antxr1	58.25	3.82	0.35	2.31
Antxr2	15.48	1.42	1.45	2.69
Antxrl	0	0	26.48	79.84
Anxa1	36.88	4.61	0.65	3.27
Anxa11	12.28	2.44	1.51	7.46
Anxa2	111.23	29.23	6.67	5.94
Anxa3	6.07	2.2	2.66	5.42
Anxa4	12.06	3.81	2.92	6.19
Anxa5	66.08	12.97	0.53	0.12
Anxa6	52.06	7.41	0.68	0.43
Anxa7	9.43	3.76	2.59	1.38
Anxa9	5.07	0.7	1.38	3.68
Aoc3	63.35	1.43	0.25	0.09
Aox1	6.6	0.47	0	0.83
Aox3	0.02	0	3.41	17.51
Aox4	0.1	0.02	2.12	1.39
Ap1ar	8.33	13.57	7.54	0.35
Ap1b1	5.1	11.08	4.54	1.45
Ap1g1	18.3	40.91	11.36	7.01
Ap1g2	2.59	0.69	0	1.64
Ap1m1	23.21	37.99	20.16	23.76
Ap1s1	1.57	4.12	0.71	1.48
Ap1s2	0.72	13.67	2.43	2.94
Ap2a1	5.12	4.56	4.19	17.49
Ap2a2	26.79	11.45	9.07	20.97
Ap2b1	23.78	15.38	35.4	39.38
Ap2m1	36.34	19.47	2.86	1.83
Ap2s1	16.98	13.74	11.92	14.44
Ap3b1	22.25	15.41	24.9	25.51
Ap3d1	35.17	43.04	19.97	21.5
Ap3m1	5.87	9.37	5.43	2.2
Ap3m2	0.8	1.85	0.52	2.66
Ap3s1	8.79	29.39	17.07	31.36
Ap3s2	6.14	3.74	2.39	0.5
Ap4b1	1.74	6.89	6.08	6.18
Ap4e1	3.17	5.08	2.02	2.52
Ap4m1	9.28	4.84	5.82	11.63
Ap4s1	3.58	3.72	4.31	3.76
Apaf1	3.41	4.54	0.99	0.09
Apba1	0.72	1.44	9.86	2.88
Apba3	2.73	3.21	3.5	5.03
Apbb1ip	0.8	0.48	1.43	7.75
Apbb2	4.66	2.04	0.21	0.12
Apbb3	5.01	4.42	2.12	2.36
Apc	19.61	23.22	6.04	0.91
Apeh	2.62	5.5	0.77	1.45
Apex1	5.61	7.05	2.6	4.65
Apex2	4.27	1	0.16	0.63
Aph1b	1.46	2.33	0.81	1.23
Aph1c	0.63	2.15	0.89	0.16
Api5	15.35	24.9	26.59	1.86
Apip	18.4	20.81	20.22	6.27
Apitd1	1.62	10.46	0.08	1.35
Aplf	1.74	4.13	1.64	5.65
Aplp1	0.66	2.15	2.51	2.83
Aplp2	62.51	44.61	32.77	7.9
Apmap	4.6	8.49	2.38	1.29
Apoa1bp	9.54	12.93	4.4	4.89
Apobec3	4.61	1.39	0.37	0
Apobec4	0.47	0.34	18.41	30.5
Apoc2	0.4	2.26	1.44	0.97
Apoe	54.66	13.32	1.45	4.65
Apoh	0.32	0	3.46	10.19
Apol7b	0.09	0	15.06	35.55
Apol7e	0.03	0	3.36	7.33
Apoo	7.73	19.99	6.65	11.98
Apool	2.53	5.39	0.14	2.21
App	83.13	29.8	2.54	10.82
Appbp2	30.92	35.47	12.15	14.64
Appl1	8.81	16.92	7.2	2.83
Appl2	43.65	19.57	7.65	1.28
Aprt	12.49	7.02	20.68	16.46
Aptx	1.5	2.62	3.95	12.23
Aqp11	0.73	1.03	95	85.32
Aqp2	2.11	0.14	0	0
Aqp7	0.08	0.28	15.81	30.71
Aqp9	0	0.02	13.62	5.61
Aqr	8.8	6.28	7	4.37
Ar	14.92	1.38	0.13	1.57
Araf	41.96	8.08	1.15	3.33
Arap1	45.36	2.29	0.21	0.16
Arap2	0.52	3.04	1.14	6.47
Arc	0.79	1.7	16.36	17.41
Arcn1	54.07	47.25	16.55	5.14
Arf1	69.77	60.02	32.97	14.8
Arf2	13.41	19.45	3.42	3.87
Arf3	16.95	22.56	8.94	6.25
Arf4	64.43	50.81	23.42	29.02
Arf5	5.02	3.09	3.52	4.35
Arf6	5.17	10.2	5.4	4.52
Arfgap1	16.11	6.08	4.72	3.57
Arfgap2	9.49	10.97	9.1	6.24
Arfgap3	4.25	4.58	10.64	14.5
Arfgef1	17.86	38.58	23.11	16.83
Arfgef2	4.38	12.16	6.86	8.06
Arfip1	5.76	7.81	0	1.35
Arfip2	17.18	4.97	1.14	0.06
Arfrp1	8.09	14.74	6.49	4.53
Arg2	1.79	1.93	0.64	7.19
Arglu1	44.51	62.43	34.24	12.62
Arhgap1	22.84	10.09	3.1	1.37
Arhgap10	9.49	3.43	3.29	0.47
Arhgap11a	1.12	10.76	4.44	0.79
Arhgap12	7.11	17.53	2.69	11.56
Arhgap17	21.37	9.61	2.82	2.87
Arhgap18	4.75	2.56	0.5	0.11
Arhgap19	1.26	13.48	13.85	10.29
Arhgap20	75.72	5.1	20.21	2.66
Arhgap21	72.94	18.4	2.46	0.41
Arhgap23	12.43	3.77	5.4	7.57
Arhgap24	6.78	0.58	0	0.22
Arhgap26	2.6	5.6	1.18	2.1
Arhgap28	3.69	0.79	1.83	0.68
Arhgap29	31.7	46.88	88.2	49.97
Arhgap30	0.7	0.59	1.6	2.3
Arhgap31	3.4	1.51	0.96	0.57
Arhgap32	15.19	10.74	2.7	0.07
Arhgap33	8.63	6.3	11.19	12.56
Arhgap39	5.83	4.94	8.6	7.67
Arhgap40	0	0.17	0	3.14
Arhgap42	7.38	0.8	0.51	2
Arhgap44	2.68	4.23	2.71	2.76
Arhgap5	31.53	62.61	35.75	16.73
Arhgdia	70.52	35.21	10.22	3.68
Arhgdib	17.61	1.7	0	0
Arhgdig	1.44	4.5	0	0
Arhgef1	40.54	8.37	0.77	0.67
Arhgef10	14.62	2.35	9.67	2.85
Arhgef11	28.34	12.09	8.24	4.3
Arhgef12	20.75	8.8	3.46	1.76
Arhgef17	14.87	3.56	0.36	0.04
Arhgef18	4.54	3.14	1.22	0.23
Arhgef2	4.98	1.68	5.71	24.18
Arhgef25	26.54	3.39	1.51	0.17
Arhgef3	10.92	6.58	5.79	6.8
Arhgef33	0.09	0.98	7.41	3.91
Arhgef39	0.38	1.35	3.08	0.13
Arhgef4	0.88	2.55	0	0.08
Arhgef40	12.67	0.99	0	0.11
Arhgef6	5.06	1.2	2.11	9.28
Arhgef7	3.43	3.62	5.03	4.66
Arhgef9	3.95	0.49	0.23	0.12
Arid1a	33.94	17.99	10.06	10.82
Arid1b	4.26	1.87	0.56	0.92
Arid2	17.56	19.61	63.24	17.64
Arid3a	1.03	1.32	1.68	6.43
Arid3b	4.27	6.75	9.48	10.22
Arid3c	0.12	0.03	1.06	2.26
Arid4a	6.06	4.23	7.91	5.05
Arid4b	20.9	42.52	25.24	14.05
Arid5b	10.1	2.57	1.24	6.87
Arih1	18.19	24.67	22.68	24.04
Arih2	6.07	14.41	12.9	21.37
Arl1	5.23	10.27	4.66	16.87
Arl10	5.99	1.08	0	0.24
Arl11	0.14	0.05	7.59	11.48
Arl13a	0.69	0.03	2.47	12.91
Arl13b	4.44	7.36	6.3	17.17
Arl14ep	11.47	6.48	7.53	10.11
Arl14epl	3.44	7.43	27.12	12.08
Arl15	1.52	2.11	0.29	0.91
Arl2	9.11	6.98	6.19	11.85
Arl2bp	7.89	9.64	28.03	45.44
Arl3	3.59	5.75	44.59	26.26
Arl4a	2.51	9.95	42.18	55.59
Arl4c	1.26	0.77	2.2	1.18
Arl5a	6.47	4.57	1.07	0
Arl5b	2.14	3.21	2.61	4.69
Arl6	3.54	14.91	19.68	18.07
Arl6ip1	18.2	84.64	36.34	7.33
Arl6ip4	15.81	11.85	7.63	5.7
Arl6ip5	12.52	1.31	1.37	0.15
Arl6ip6	6.64	15.03	25.91	21.43
Arl8a	17.63	1.65	1.1	0
Arl8b	15.9	16.1	22.98	12.15
Arl9	0.6	4.36	17.95	24.36
Armc1	4.85	7.22	2.1	0.83
Armc10	3.78	6.06	0	3.37
Armc2	0.23	0.22	5.27	6.81
Armc3	0.02	0.05	14.2	28.26
Armc4	0.06	0.08	8.95	22.15
Armc5	1.45	1.28	0	2.5
Armc6	2.83	3.85	0	0.22
Armc8	6.34	10.68	6.76	1.78
Armc9	1.19	1.93	6.41	3.53
Armcx1	7.6	2.17	0.37	0.02
Armcx2	28.83	3.75	0.27	0.06
Armcx3	26.75	3.09	0.15	0.21
Armcx6	16.48	0.75	0.15	0.25
Arnt	19.58	9.09	1.06	2.49
Arntl	2.32	2.12	0	2.49
Arpc1a	27.22	68.37	11.55	17.06
Arpc1b	81.27	22.61	5.95	0.57
Arpc2	64.71	86.14	58.43	29.13
Arpc3	5.72	5.73	2.95	1.48
Arpc4	11	6.56	4.54	0.94
Arpc5	25.05	30.41	10.06	5.98
Arpc5l	12.07	23.53	24.1	13.16
Arpm1	0	0.07	3.47	18.03
Arpp19	17.99	15.16	6.8	5.36
Arrb1	8.81	0.64	1.3	7.41
Arrb2	7.43	4	1.56	1.64
Arrdc1	2.86	4.05	0.54	0
Arrdc2	1.12	4.36	1.19	0.19
Arrdc3	10.45	6.7	16.47	7.62
Arrdc4	5.32	2.17	0.69	0
Arrdc5	0	0.13	7.84	40.78
Arsa	1.09	0.16	10.71	10.72
Arsb	29.52	1.9	2.19	0.84
Arsg	2.49	0.68	0	0.42
Arsi	4.45	0.36	0.02	0
Arsj	2.85	0.37	0	0
Arsk	3.26	1.12	1.02	1.63
Art3	3.83	3.24	81.85	43.84
Art5	0.12	0.8	12.4	9.62
Artn	0.22	0.07	2.02	3.84
Arv1	3.53	3.91	1.54	0.5
Arvcf	1.63	3.25	0.24	0.93
Arx	37.58	1.42	0.12	0.01
As3mt	1.09	2.6	8.88	2.56
Asah1	16.69	6.49	0.82	0.21
Asap1	46.8	13.63	19.99	21.03
Asap2	4.29	2.72	4.11	0.21
Asap3	6.56	1.37	0.22	1.68
Asb1	1.1	5.5	3.98	4.79
Asb12	0	0	0.12	7.86
Asb14	0.63	1.65	2.09	2.8
Asb15	0.04	0	2.77	9.99
Asb17	0.23	1.72	38.92	130.62
Asb2	3.18	0.32	0.35	0.15
Asb3	3.31	4.37	4.44	2.44
Asb4	0	0.06	9.84	12.5
Asb5	0.13	0.34	0.58	4.56
Asb6	2.99	3.12	0.88	0.23
Asb7	1.56	2.12	2.91	3.62
Asb8	8.05	5.56	9.07	23.02
Asb9	0.34	2.47	12.32	32.35
Ascc1	3.04	3.29	12.04	20.23
Ascc2	6.51	5.41	7.8	10.76
Ascc3	11.25	25.05	14.59	23.42
Asf1a	2.93	9.32	4.99	3.8
Asf1b	6.68	54.44	11.46	6.91
Ash1l	32.91	27.4	15.3	6.95
Ash2l	10.81	17.77	22.58	16.31
Asl	58.48	4.4	0.59	1.44
Asna1	22.59	17.06	12.88	15.89
Asns	1.19	4.71	7.81	28.6
Asnsd1	8.7	11.7	43.15	30.22
Aspa	1.65	3.3	10.05	0.36
Aspdh	0.26	0.4	1.83	6.09
Asph	3.15	1.51	0.37	0.04
Asphd1	0.24	3.26	3.22	1.2
Aspm	2.25	16.95	8.1	2.8
Aspscr1	8.17	16.82	10.57	17.81
Asrgl1	1.05	2.54	121.94	111.9
Ass1	50.92	3.62	0.56	0.13
Aste1	2.06	4.9	10.38	14.01
Asxl1	12	19.4	11.38	11.63
Asxl2	8.59	10.08	16.42	2.6
Asz1	2.77	21.87	17.86	10.19
Atad1	17.63	25.29	20.62	38.18
Atad2	10.55	44.24	11.48	22.04
Atad2b	5.31	10.47	4.07	3.45
Atad3a	13.39	9.93	1.83	1.68
Atad5	6.69	30.24	1.95	1.92
Atat1	14.91	3.96	21.32	35.68
Atcay	0	0.01	0.49	4.67
Ate1	7.11	10.23	10.89	5.05
Atf1	37.05	55.05	70.97	24.75
Atf2	13.16	28.31	27.64	11.19
Atf4	47.53	22.84	11.47	4.49
Atf5	18.31	3.87	1.55	12.65
Atf6	7.03	7.22	4.37	3.58
Atf6b	8.3	9.42	3.56	0.85
Atf7	13.4	5.58	3.22	1.2
Atf7ip	31.44	25.59	27.67	9.64
Atf7ip2	1.19	13.91	6.92	4.62
Atg10	1.29	2.26	0	1.56
Atg12	2.55	12.34	6.17	4.58
Atg13	6.23	7	7.79	6.82
Atg14	2.38	4.7	2.05	6.4
Atg16l1	4.88	8.15	0.87	0.35
Atg2a	5.62	6.66	6.62	9.42
Atg2b	5.81	13.68	5.47	6.91
Atg3	10.57	9.22	6.8	11.51
Atg4a (NC_000086 137593240..137598813)	2.82	1.73	1.93	2.21
Atg4b	5.62	10.26	2.34	2.36
Atg4c	3.95	1.65	9.06	1.87
Atg4d	1.13	2.39	0.36	1.49
Atg5	2.9	5.54	3.49	0.49
Atg7	2.95	2.57	4.18	5.06
Atg9a	12.3	3.82	15.96	26.13
Athl1	5.6	1.8	0	0
Atic	7.9	4.19	0.35	0.16
Atl1	1.61	6.03	11.21	12.02
Atl2	7.67	19.22	13.4	7.12
Atl3	27.07	9.97	3.76	18.03
Atm	12.35	33.92	3.14	0.68
Atmin	3.16	6.32	6.88	7.34
Atn1	46.34	4.49	1.81	3.35
Atoh8	1.78	0.88	4.97	18.11
Atox1	9.98	13.11	22.92	8.11
Atp10a	23.71	1.89	8.06	19.23
Atp11a	14.61	5.88	6.58	3.85
Atp11b	14.77	45.76	9.95	2.14
Atp11c	8.49	18.55	2.79	3.82
Atp13a1	14.22	10.36	3.55	1.76
Atp13a2	3.49	3.87	0.25	0.39
Atp13a3	11.87	34.69	8.55	3.19
Atp13a4	0.03	0.14	0.24	3.58
Atp1a1	32.28	12.98	1.01	0.47
Atp1a2	40.61	1.48	0.21	0.99
Atp1a4	1.45	0.24	19.56	62.26
Atp1b1	3.26	8.93	0.76	1.02
Atp1b2	48.95	16.61	2.08	0
Atp1b3	53.67	73.3	37.32	77.36
Atp2a2	40.63	61.26	23.46	7.61
Atp2a3	3.94	0.27	0	0.72
Atp2b1	24.15	19.65	1.18	0.09
Atp2b4	52.37	3.67	10.01	5.35
Atp2c1	10.83	21.08	4.9	11.1
Atp5a1	81.56	100.68	35.6	8.68
Atp5b	224.45	267.95	97.19	81.85
Atp5c1	47.34	50.62	16.79	14.87
Atp5d	59.24	56.4	14.17	13.3
Atp5e	26.13	59.98	53.43	30.39
Atp5f1	34.27	96.49	18.26	13.02
Atp5g1	33.44	9.89	2.03	11.54
Atp5g2	55.17	85.58	5.94	5.77
Atp5g3	78.6	101.16	66.79	5.28
Atp5h	65.49	73.68	56.25	53
Atp5j	40.29	68.86	161.02	35.78
Atp5j2	15.11	32.87	29.98	16.39
Atp5k	16.66	21.74	22.09	8.8
Atp5l	41.15	70.16	37.12	27.65
Atp5o	39.12	48.27	36.65	24.24
Atp5s	3.04	7.12	34.19	11.08
Atp5sl	2.2	3.27	4.9	6.35
Atp6ap1	58.73	18.71	1.27	0.09
Atp6ap1l	0.2	0.39	5.29	12.88
Atp6ap2	4.33	12.78	1.86	1.05
Atp6v0a1	15.95	3.87	3.47	1.16
Atp6v0a2 (NC_000071 124629066..124646816)	2.03	3.07	1.57	2.83
Atp6v0a2 (NC_000071 124712201..124722153)	4.7	2.68	3.87	4.07
Atp6v0b	26.26	33.64	33.04	18.53
Atp6v0c	22.98	22.38	6.65	5.33
Atp6v0d1	41.55	30.75	6.17	4.71
Atp6v0e	11.82	8.27	5.79	5.43
Atp6v1a	6.26	11.05	13.95	11.96
Atp6v1b1	0.05	0	0.96	5.42
Atp6v1b2	9.3	11.95	5.88	2.89
Atp6v1c1	5.1	16.4	14.32	12.74
Atp6v1d	7.05	37.12	38.65	14.73
Atp6v1e1	7.98	14.63	5.19	1.3
Atp6v1e2	0	0	10.23	21.85
Atp6v1f	13.79	22.06	29.13	28.94
Atp6v1g1	14.72	35.19	17.17	18.89
Atp6v1g2	1.21	0.51	3.35	1.68
Atp6v1h	6.62	43.24	12.97	4.25
Atp7a	12.61	7.11	0.79	0.05
Atp7b	0.52	0.89	2.23	0.77
Atp8a2	0.37	0.99	3.17	17.56
Atp8b2	8	4.88	0.85	0.35
Atp8b3	0.14	0.17	133.83	145.93
Atp8b5	0.55	2.89	16.38	7.11
Atp9a	3.77	2.92	3.31	9.19
Atp9b	12.02	12.49	8.49	18.83
Atpaf1	3.71	7.4	3.22	15.98
Atpaf2	2.43	13.37	5.77	10.26
Atpbd4	15.45	8.29	9.28	3.02
Atpif1	64.64	34.08	106.76	64.43
Atr	16.28	138.33	52.47	10.18
Atraid	27.56	29.75	2.65	0
Atrip	4.59	4.62	2.93	0.45
Atrn	17.24	13.58	4.83	2.2
Atrnl1	7.15	2.38	0.55	2.26
Atrx	48.19	11.27	1.9	0.67
Atxn1	0.34	0.28	0.28	2.63
Atxn10	47.01	35.07	26.44	15.33
Atxn1l	3.42	3.8	5.45	5.79
Atxn2	27.2	23.23	24.75	14.18
Atxn2l	68.97	34.96	180.46	104.42
Atxn3	1.74	4.4	8.15	15.44
Atxn7	7.46	5.67	6.99	8.28
Atxn7l1	3.25	0.67	8.53	13.24
Atxn7l2	1.16	1.8	2.8	1.96
Atxn7l3	4.54	3.69	5.62	1.77
Atxn7l3b	17.42	10.85	99.29	13.52
AU018091	0.02	0.29	1.33	6.24
AU019823	6.71	9.97	10.75	4.1
AU022252	1.31	1.78	1.89	6.83
AU022751	0.97	4.07	0.42	0.09
AU023871	0.09	0.02	1.52	4.99
AU040320	4.68	8.12	8.51	6.44
AU041133	2.25	1.62	0.69	0
Auh	2.13	1.77	1.97	0.67
Aup1	29.47	19.2	11.17	13.53
Aurka	1	7.04	23.27	9.47
Aurkaip1	7.93	7.87	13.96	9.71
Aurkb	2.05	8.71	6.99	1.45
Auts2	2.6	4.2	0.31	0
AV320801	1.56	8.02	2.94	6.18
Aven	1.94	2.07	13.52	32.18
Avl9	4.72	11.2	2.22	4.1
Avpi1	0.74	2.77	0	4.18
Avpr1a	3.44	0.4	0.35	0
AW112010	3.36	0.3	1.2	0.78
AW146020	3.22	3.08	4.85	5.75
AW549877	18	16.67	5.48	2.62
AW551984	2.99	0.54	0	0
AW554918	3.55	6.29	15.96	15.34
AW555464	2.84	5	0.29	1.7
Axdnd1	0.45	0.72	68.18	36.76
Axin1	7.57	13.62	3.66	1.33
Axl	83	8.51	0.23	0.32
AY358078	0.07	0.05	0	4.26
Aym1	0	0	92.5	5.68
Azi1	2.24	1.78	6.22	6.6
Azi2	5.62	10.1	10.61	12.6
Azin1	3.5	15.2	6.68	13.63
B230118H07Rik	1.61	6.01	27.8	21.51
B230120H23Rik	1.62	1.41	3.02	0.44
B230219D22Rik	8.96	8.76	2.26	0.36
B230311B06Rik	0.42	0.27	1.54	9.3
B230312A22Rik	1.49	1.02	0.79	6.29
B2m	96	35.01	2.93	2.75
B3galnt1	2.04	2.73	9.66	0.46
B3galnt2	3.23	7.45	3.17	1.28
B3galtl	9.61	0.99	0.6	1.31
B3gat2	0.34	0.84	0.42	3.71
B3gat3	5.85	2.61	0.57	0.76
B3gnt1	3.83	1.4	1.35	1.85
B3gnt4	0.44	0.65	0	5.08
B3gnt9-ps	10.74	1.44	1.2	1.35
B3gntl1	7.33	3.28	2.42	2.6
B430306N03Rik	0.12	0.08	3.37	0.31
B4galnt1	1.56	1.13	3.94	1.9
B4galnt3	0.2	0.98	0	3.13
B4galnt4	0.06	0.17	0.59	7.51
B4galt1	29.21	5.36	4.05	7.86
B4galt2	2.3	2.9	0.37	2.54
B4galt3	4.36	1.02	0.46	0.59
B4galt4	2.9	2.12	0	0
B4galt5	2.69	6.99	2.46	1.03
B630005N14Rik	3.31	6.34	6.12	0.24
B930041F14Rik	3.67	0.43	0.08	0.09
B9d1	4.62	4.28	13.04	24.52
B9d2	1.6	3.71	0.91	0.25
Baat1	3.5	2.82	2.05	3.82
Babam1	8.9	7.86	7.54	4.53
Bace1	14.22	3.74	2.98	1.19
Bace2	9.08	0.96	0	0.06
Bad	4.26	3.1	2.39	2.84
Bag1	15.46	47.19	46	67.59
Bag3	9.41	1.43	3.48	9.92
Bag4	1.89	8.13	2.35	3.47
Bag5	5.29	4.14	50.62	138.68
Bag6	35.59	27.37	24.65	37.3
Bahcc1	2.26	3.08	0.43	0
Bahd1	2.23	5.82	1.25	0.3
Baiap2	8.39	10.03	8.43	8.61
Baiap2l1	1.67	3	0.56	1.05
Bak1	1.84	0.54	2.18	0.92
Bambi	1.71	0.61	2.4	4.42
Banf1	41.64	58.85	17.61	7.72
Banf2	0.23	0	21.66	40.29
Banp	6.08	16.48	4.25	2.04
Bap1	8.24	15.54	6.72	9.13
Bard1	1.56	4.63	4.52	0.22
Basp1	3.78	15.17	5.04	0.47
Bax	10.43	17.57	2.9	0
Baz1a	3.48	18.57	106.12	22.12
Baz1b	19.38	26.43	7.09	5.89
Baz2a	22.45	33.04	44.14	31.85
Baz2b	28	4.54	17.39	12.88
BB287469	0	0.03	0.49	6.66
Bbip1	2.45	7.22	19.21	10.34
Bbs1	1.46	3.85	8.34	4.63
Bbs10	1.13	2.84	6.14	1.82
Bbs12	2.77	2.75	0.38	1.8
Bbs2	9.7	4.94	16.45	8.91
Bbs4	8.8	14.58	8.77	9.58
Bbs5	2.58	3.37	22.23	37.23
Bbs7	2.62	7.53	31.53	19.7
Bbs9	7.64	9.84	20.1	11.52
Bbx	14.32	14.99	10.74	34.69
BC002230	1.51	3.17	1.69	4.07
BC003266	1.32	3.71	3.27	2.88
BC003331	5.1	8.24	5.05	5.94
BC003965	4.87	4.81	2.04	3
BC004004	6.46	14.98	3.77	3.18
BC005537	35.55	32.4	33.64	68.11
BC005561	12.88	24.84	31.8	18.73
BC005624	14.59	16.34	16.82	10.54
BC006779	2.28	0.57	1.19	0.42
BC016423	33.51	87.08	41.88	66.08
BC017158	8.79	1.73	0.36	0.31
BC017612	1.13	2.75	9.28	28.07
BC017643	3.67	2.8	0.7	2.45
BC017647	14.63	11.32	3.96	3.99
BC018242	2.8	0.23	2.03	7.47
BC018507	14.11	6.51	2.94	0.62
BC021891	0.57	3.41	0.22	0
BC022687	1	2.13	5.64	11.35
BC022960	4.05	43.42	8.1	32.28
BC023829	6.69	4.2	2.19	6.22
BC024479	6.04	9.52	4.48	2.81
BC024659	2.48	3.13	15.99	4.66
BC024978	4.11	2.09	4.53	11.88
BC026585	0.66	0.48	0	2.36
BC026590	6.91	9.04	27.27	2.56
BC027231	6.3	7.05	6.91	1.95
BC028528	6.1	2.08	0	0
BC029214	6.36	1.7	0.95	7.32
BC030307	0.67	2.84	18.18	25.42
BC030336	2.19	2.26	2.93	9.44
BC030476	0.09	0.17	0.39	2.42
BC030499	0.41	2	12.55	2.02
BC030867	1.74	5.63	13.86	7.48
BC031181	12.57	25.69	13.28	9.81
BC031353	16.46	7.07	10.23	2.69
BC032203	5.65	2.92	4.26	7.61
BC034090	6.63	1.95	0.24	1.07
BC037034	3.68	3.96	9.56	3.17
BC042761	0.11	0.89	1.87	2.8
BC046331	4.24	4.83	10.52	9.33
BC046404	14.6	3.05	1.38	6.32
BC048355	1.45	1.51	2.36	1.13
BC048502	0.15	0	57.37	115.12
BC048507	0	0	6.41	29.23
BC048562	0.15	0.1	8.65	37.84
BC048609	0	0.43	9.6	20.73
BC048644	0.03	0.02	1.96	2.86
BC048671	0	0.12	39.23	85.16
BC049635	0.06	0.56	30.89	92.95
BC049715	0.21	1.12	14.8	24.84
BC049730	0.2	1.6	39.47	6.36
BC049762	0.42	4.37	40.91	73.56
BC051142	3.9	22.16	311.71	402.49
BC051628	0.15	0	27.67	45.61
BC052040	5.24	3.51	2.75	0.41
BC053749	5.33	3.17	19	12.83
BC055111	0.44	0.28	0.05	10.79
BC055324	9.39	55.41	5.09	1.29
BC056474	67.78	12.04	9.48	1.35
BC057022	3.55	1.74	1.04	7.73
BC057079	10.65	11.55	2.89	4.52
BC060267	0.24	0.96	9.52	26.59
BC061194	0	0.12	12.88	43.33
BC067068	3.05	11	5.34	8.14
BC088983	5.25	8.58	11.52	13.76
BC089491	0.51	0	13.23	95.73
BC096441	2.68	0.48	0.41	0.09
BC100451	0	0	14.82	63.03
BC100530	2.41	0	0	0
BC107364	0.09	1.22	4.15	1.36
BC125332	0.8	1.56	3.91	13.15
Bcap29	6.22	32.84	65.49	28.99
Bcap31	35.63	37.34	3.99	6.2
Bcar1	3	6.95	2.82	1.04
Bcar3	1.3	2.4	1.13	0.43
Bcas1	0.14	0.15	1.2	3.39
Bcas2	13.85	40.98	21.16	22.7
Bcas3	6.43	9.81	5.5	4.41
Bcat2	2.13	4.1	0.84	0.68
Bccip	15.03	19.01	5.02	2.84
Bcdin3d	5.28	1.44	2.07	1.49
Bckdha	8.85	6	1.99	2.83
Bckdhb	2.5	3.03	0.65	0.64
Bckdk	6.32	3.64	0.33	0
Bcl10	4.19	6.09	2.44	2.54
Bcl11a	0.07	0.57	2.24	5.5
Bcl2	2.01	0.26	0	0
Bcl2l1	3.03	8.7	11.77	9.52
Bcl2l11	1.04	2.09	0.23	1.56
Bcl2l12	2.83	2.71	10.24	0.85
Bcl2l13	1.83	3.8	2.15	1.41
Bcl2l14	0	0	11.88	47.2
Bcl2l15	0.1	0.1	2.46	2.06
Bcl2l2	3.12	2.23	1.08	0.06
Bcl7b	6.01	5.65	11.88	1.69
Bcl7c	5.49	4.44	4.85	9.33
Bcl9	8.42	8.92	2.02	2.85
Bcl9l	12.68	2.2	0.51	0.11
Bclaf1	51.78	67.83	34.67	14.25
Bcmo1	0.13	0.02	1.44	10.1
Bco2	0	0.85	2.11	3.88
Bcor	11.42	2.01	0.65	1.61
Bcorl1	3.84	1.65	0.45	4.69
Bcr	5.33	2.02	0.7	1.14
Bcs1l	4.33	4.45	1.93	1.71
Bdh1	0.16	0.14	0.54	2.52
Bdh2	5.33	0.66	0	1.05
Bdp1	8.53	15.32	7.57	5.83
Bean1	0.88	0.06	0.29	5.73
Becn1	15.68	47.64	24.21	11.09
Begain	2.73	1.1	0.34	0.66
Bend3	1.55	2.15	0.6	2.36
Bend4	3.69	9.7	2.2	0.35
Bend5	0.59	1.18	1.94	2.6
Best1	0.7	0.26	34.37	83
Bet1	4.35	12.25	4.35	4.68
Bet1l	9.64	3.01	3.23	2.85
Beta-s	9.51	1.07	1.42	0
Bex1	1.1	4.84	2.03	0.02
Bex2	1.68	26.99	1.96	0.02
Bex4	0.47	16.42	2.23	1.61
Bfar	10.82	6.35	5.2	3.56
Bgn	347.92	10.6	1.51	0.9
Bhlhb9	4.72	7.18	0.33	0.14
Bicc1	34.14	1.58	0	1.42
Bicd2	3.22	5.25	6.04	9.88
Bid	1.07	5.31	1.87	0.11
Bin1	19.94	1.67	0	0.08
Bin2	3.68	5.41	13.34	4.25
Bin3	3.59	3.89	6.64	9.48
Birc2	15.62	25.42	21.43	14.34
Birc3	4.82	0.74	0	0
Birc5	1.37	11.09	7.91	3.97
Birc6	29.03	24.3	8.62	4.62
Bivm	2.78	2.71	1.29	0.17
Blcap	13.18	4.66	3.89	3.64
Blm	3.62	12.88	9.54	4.48
Blmh	14.29	21.22	2.54	1.19
Bloc1s1	79.71	20.5	8.14	12.79
Bloc1s2a	6.32	33.75	20.75	5.39
Bloc1s4	0.74	3.5	4.79	1.19
Bloc1s5	2.14	3.06	1.05	1.24
Bloc1s6	1.53	3.64	2.67	11.21
Blvra	5.93	6.05	1.54	2.77
Blvrb	28.94	2.47	0	0
Blzf1	3.33	4.53	10.2	6.37
Bmi1	3.17	10.54	9.43	15.95
Bmp1	60.02	2.6	0	0.28
Bmp2k	6.1	6.06	4.66	2.11
Bmp3	0.02	0	0	2.34
Bmp4	5.94	0.23	0	0.25
Bmp7	5.68	2.18	0	1.75
Bmpr1a	30.97	14.95	4.49	0.15
Bmpr2	35.61	42.71	2.87	0.12
Bms1	10.03	18.72	29.77	15.24
Bmyc	31.24	8.58	2.08	0
Bnc1	1.56	9.36	0.4	0.13
Bnc2	37.42	5.35	2.75	12.09
Bnip1	3.71	4.85	3.75	4.44
Bnip2	29.07	32.25	9.12	2.79
Bnip3	3.06	18.99	3.7	0
Bnip3l	29.63	23.44	9.76	5.77
Bnipl	0.28	0.03	0	4.02
Boc	37.1	1.34	1.25	1.12
Bod1	11.58	16.84	21.93	19.01
Bod1l	11.98	19.32	16.82	2.3
Bok	2.42	4.11	1.85	0
Bola1	2.15	0.53	1.27	6.29
Bola2	2.89	6.63	4.66	7.98
Bola3	1.93	2.42	24.18	6.72
Boll	1.37	15.51	25.46	12.8
Bop1	4.33	7.77	3.03	5.9
Bora	2.44	9.98	22.58	8
Bpgm	1.3	4.88	13.5	22.6
Bphl	5.28	1	4.57	1.02
Bpi	0	0.03	6.85	9.61
Bpifa3	0.22	0	2.38	19.97
Bpifb2	0.12	0.4	0	3.03
Bpifb9a	0.48	0.75	2.88	0.42
Bpnt1	0.98	2.32	4.38	0.09
Bptf	26.33	17	15.4	5.1
Braf	12.36	12.42	8.48	6.3
Brap	5.61	15.95	21.23	20.55
Brca1	3.35	16.72	5.58	13.52
Brca2	7.75	63.63	17.23	4.27
Brd1	12.97	11.53	8.94	4.6
Brd2	38.03	46.05	42.88	28.42
Brd3	15.5	9.25	20.46	19.99
Brd4	51.17	22.03	18.68	3.28
Brd7	16.24	41.43	20.53	4.85
Brd8	15.8	19.14	23.22	6.3
Brd9	10.27	8.8	28.64	13.07
Brdt	1.63	16.3	71.85	23.71
Bre	11.77	8.14	9.58	10.54
Brf1	13.43	10.34	10.15	6.98
Brf2	2.66	0.99	0	2.01
Bri3	7.9	4.05	15.23	18.47
Bri3bp	1.68	1.63	0.4	4.26
Brip1	1.22	8.4	1.56	2.57
Brix1	8.27	24.29	8.38	4.6
Brk1	28.62	53.83	7.54	11.98
Brms1	2.78	5.25	14.25	34.16
Brms1l	10.58	8.33	3.8	0.7
Brox	7.96	8.13	3.14	1.37
Brpf1	10.63	17.25	6.07	3.03
Brpf3	5.52	7.9	8.03	10.3
Brsk1	0.83	0.65	1.17	8.18
Brsk2	2.96	3.42	1.65	10.11
Brwd1	20.67	22.91	12.2	12.71
Brwd3	5.16	3.79	2.17	5.73
Bscl2	4.56	4.78	53.14	46
Bsdc1	6.07	6.26	6.61	15.2
Bsg	127.98	98.74	60.49	71.52
Bspry	0.5	1.61	26.13	39.89
Bst2	4.48	1.43	0	0.79
Btaf1	8.41	37	28.16	8.76
Btbd1	12.04	18.41	85.32	38.75
Btbd10	7.78	38.88	27.41	34.82
Btbd16	0	0.03	14.08	28.46
Btbd2	6	3.65	3.04	1.95
Btbd3	7	2.8	0.53	0.05
Btbd7	34.41	29.91	24.12	13.11
Btbd8	0.64	3.16	3.6	2.16
Btbd9	2.24	7.47	3.9	10.66
Btd	6.66	1.6	0.95	0.1
Btf3	41.92	73.87	61.79	59.5
Btf3l4	8.57	17.42	12.49	5.51
Btg1	3.19	6.6	12.73	17.55
Btg3	6.14	25.11	1.91	1.81
Btg4	0	0.15	3.18	9.6
Btrc	5.43	3.77	8.8	6.78
Bub1	8.17	92.5	12.67	10.29
Bub1b	2.18	14.75	17.54	3.27
Bub3	5.37	10.79	18.58	2.6
Bud13	1.98	3.47	2.69	1.13
Bud31	14.02	20.68	27.22	12.11
BY080835	0.71	0.89	0	2.87
Bysl	2.61	3.58	4.52	2.01
Bzrap1	0.11	0.12	0.48	2.89
Bzw1	42.02	73.43	9.37	23.76
Bzw2	3.01	1.29	0.49	0.28
C030017K20Rik	0.13	0.52	47.48	12.94
C030039L03Rik	0.34	0.76	3.47	3.76
C030046E11Rik	6.44	6.53	3.19	0.56
C030046I01Rik	15.56	3.78	1.95	0.11
C030048B08Rik	0.87	2.95	2.57	1.62
C030048H21Rik	2.74	0.17	0.26	2.23
C130022K22Rik	2.94	6.65	16.8	9.14
C130039O16Rik	2.96	1.17	0.2	0.56
C1d	2.86	4.75	1.8	2.53
C1galt1	7.59	3.94	9.28	2.35
C1galt1c1	4.33	1.77	1.77	2.57
C1qb	9.06	1.83	0.07	4.9
C1qbp	22.58	15.63	5.34	3.62
C1qc	13.06	2.76	0.07	1.5
C1qtnf1	3.28	0.13	0	0
C1qtnf2	2.16	0.17	1.49	0.75
C1qtnf3	5.02	0.2	1.09	3.7
C1qtnf4	0.15	0.34	4.62	13.07
C1qtnf6	20.62	1.69	0	0
C1qtnf7	40.37	1.79	0	0.12
C1qtnf9	0.05	0.19	2.29	2.24
C1ra	47.95	2.07	0.34	0
C1s	104.15	4.98	0.61	0.6
C2	62.08	4.62	0.69	1.55
C230052I12Rik	1.62	2.24	2.41	1.41
C230081A13Rik	25.04	12.41	3.78	2.65
C2cd2	1.8	0.9	3.18	0.44
C2cd3	3.64	5.67	15.43	15.35
C2cd4b	0	0.1	6.88	1.42
C330006A16Rik	11.36	5.73	4.45	3.92
C330006K01Rik	1.61	2.18	0.48	0.62
C330007P06Rik	6.8	4.8	1.12	2.9
C330018D20Rik	0.89	3.14	4.84	2.38
C330027C09Rik	4.45	28.07	5.63	6.51
C530008M17Rik	0.28	0.47	20.14	22.07
C6	0.31	0.02	0	2.16
C7	1.46	0.34	1.35	2.92
C77080	6.79	1.63	0.52	0
C77370	5.57	2.4	0.5	1.78
C78339	2.66	4.11	13.83	18.32
C80913	13.02	15.33	13.12	22.58
C87436	1.79	2.84	7.05	19.41
C8b	0.09	0.34	3.35	2.77
C8g	0.81	0.74	2.48	7
Cab39	9.77	22.35	15.26	10.65
Cab39l	3.26	10.3	10.87	12.53
Cabin1	16.42	12.61	6.27	6.19
Cables2	13.1	18.88	8.11	4.09
Cabs1	0	0	42.49	193.58
Cabyr	1.33	1.31	64.64	121.94
Cacfd1	3.27	3.06	1.07	0.2
Cachd1	3.92	0.77	0.23	1.39
Cacna1a	0.74	0.88	1.38	5.74
Cacna1c	1.96	2.06	0.41	0.09
Cacna1d	10.06	0.67	1.2	4.85
Cacna1e	0.35	0.07	0.5	6.4
Cacna1h	5.19	3.27	10.35	7.34
Cacna1s	0.66	0.06	0.21	2.28
[truncated: 11,017 more rows]
