# Supplementary material for: Transcriptome analysis of highly purified mouse spermatogenic cell populations: gene expression signatures switch from meiotic-to postmeiotic-related processes at pachytene stage
Source: BMC Genomics. 2016 Apr 19;17:294. doi: 10.1186/s12864-016-2618-1 (PMC4837615; doi:10.1186/s12864-016-2618-1)
Supplement: Additional file 3: Dataset S2. — Top five canonical pathways and molecular and cellular functions from pairwise comparisons of the four cell populations in chronological order (LZ relative to 2C; PS relative to LZ; RS relative to PS). (XLSX 10 kb) [file 12864_2016_2618_MOESM3_ESM.xlsx]

## Sheet: Hoja1
	Top canonical pathways	p-value	Ratio	Top molecular and cellular functions	p-value	Number of molecules
LZ	Glucocorticoid Receptor Signaling	5.39e-09	49/261 (0,188)	Cell Death and Survival	1,82E-37 - 1,8E-05	584
	DNA damage-induced 14-3-3s Signaling	2.43e-08	11/19 (0,579)	Cellular Growth and Proliferation	4,45E-29 - 9,33E-06	619
	Estrogen Receptor Signaling	9.63e-08	29/127 (0,228)	Cell Cycle	3,99E-28 - 1,95E-5	352
	Molecular Mechanisms of Cancer	1.19e-07	58/365 (0,159)	Cell Morphology	3,54E-19 - 1,81E-05	405
	Axonal Guidance Signaling	1.83e-07	65/433 (0,15)	Cellular Assembly and Organization	4,47E-19 - 1,79E-05	368
PS	EIF2 Signaling	5e-31	79/185 (0,427)	Cellular Development	2,91E-32 - 6,34E-03	254
	Protein Ubiquitination Pathway	6.94e-17	73/255 (0,286)	Cellular Growth and Proliferation	2,91E-32 - 6,34E-03	283
	Regulation of eIF4 and p70S6K Signaling	2.16e-15	50/146 (0,342)	RNA Post-Transcriptional Modification	6,67E-21 - 1,03E-03	102
	mTOR Signaling	1.71e-13	55/188 (0,293)	Cellular Movement	4,37E-18 - 5,21E-03	62
	Oxidative Phosphorylation	1.09e-09	34/109 (0,312)	Cell Morphology	1,16E-17 - 6,71E-03	229
RS	EIF2 Signaling	3.2e-06	27/185 (0,146)	Cellular Development	3,09E-20 - 3,80E-02	92
	Oxidative Phosphorylation	2.55e-05	18/109 (0,165)	Cellular Growth and Proliferation	3,09E-20 - 3,80E-02	106
	Protein Ubiquitination Pathway	2.8e-05	31/255 (0,122)	Cell Morphology	1,98E-15 - 4,56E-02	97
	Cardiac b-adrenergic Signaling	0.000978	17/133 (0,128)	RNA Post-Transcriptional Modification	1,28E-13 - 6,40E-03	57
	Remodeling of Epithelial Adherens Junctions	0.00111	11/68 (0,162)	Cellular Function and Maintenance	2,16E-13 - 4,56E-02	81
