# Supplementary material for: Transcriptome analysis of highly purified mouse spermatogenic cell populations: gene expression signatures switch from meiotic-to postmeiotic-related processes at pachytene stage
Source: BMC Genomics. 2016 Apr 19;17:294. doi: 10.1186/s12864-016-2618-1 (PMC4837615; doi:10.1186/s12864-016-2618-1)
Supplement: Additional file 4: Dataset S3. — List of X-linked genes showing a 5- to 1000-fold increase from LZ to PS. (XLSX 10 kb) [file 12864_2016_2618_MOESM4_ESM.xlsx]

## Sheet: Hoja1
Gene Symbol	RPKM 2C	RPKM LZ	RPKM PS	RPKM RS
Akap4	0.02	0.09	105.23	239.81
Gm5941	0	1	49.82	63.48
1700010D01Rik	0	1	35.57	60.02
Cypt1	0	0.1	27.43	66.31
Cypt3	0	0.23	25.65	62.31
Cypt2-ps	0	1	25.52	45.13
Fam122c	0	1	23.31	36.28
Cylc1	0.05	1	21.84	93.19
Tspan6	10.07	2.55	20.33	42.18
Spaca5	0	1	20.21	33.01
Gm6812	0	1	19.1	29.85
Tmsb15a	0	0	16.86	21.59
Ctag2	0.29	1	16.81	61.94
Gm14484	0	1	16.1	21.89
Gm595	0.23	1.84	15.68	39.02
4930468A15Rik	0	0	14.99	9.99
Mtap7d3	3.02	2.35	13.4	18.52
Gm6760	0	1	13.36	72.68
1700020N15Rik	0	1	12.53	27.49
4933436I01Rik	0.07	1	11.84	23.86
Gm14483	0	1	10.26	60.08
Gm5382	0	1	10.07	29.73
Gm2012	0	1	9.88	28.36
Gm10096	0	0	9.72	13.7
4930557A04Rik	0	1	9.41	30.31
Tgif2lx1	0	0	9.37	9.52
Ssxb1	0.29	0	8.5	9.34
Gm4937	0	0	8.13	9.77
Satl1	0	0.09	8.06	14.22
Gm4907	0	0	8.01	18.85
Gm14477	0	0	7.17	3.54
