# Supplementary material for: Transcriptome analysis of highly purified mouse spermatogenic cell populations: gene expression signatures switch from meiotic-to postmeiotic-related processes at pachytene stage
Source: BMC Genomics. 2016 Apr 19;17:294. doi: 10.1186/s12864-016-2618-1 (PMC4837615; doi:10.1186/s12864-016-2618-1)
Supplement: Additional file 5: Dataset S4. — Comparison of the RNAseq data generated in this work with the protein data reported by Gan et al. (2013) [69] for their cluster 4, which comprises proteins more abundant during spermiogenesis (RS and elongating spermatids) than in earlier stages. For both data sets 2C population was taken as a reference, and RNA as well as protein ratios (RATIOm and RATIOp, respectively) between the analyzed cell populations were calculated accordingly. The quantitative relationship between RNA and protein levels was determined at the transitions 2C-PS and PS-RS (RATIOmp = RATIOm/RATIOp). As in Gan’s report, RATIOmp ≥ 2 at the 2C/PS transition was interpreted as translational repression, while RATIOmp ≤ 0.5 at the PS/RS transition was assigned to translational de-repression. Red crosses (right column) indicate the transcripts within this group that would be translationally repressed during PS and de-repressed later on at RS. (XLSX 65 kb) [file 12864_2016_2618_MOESM5_ESM.xlsx]

## Sheet: Hoja1
PROTEIN DATA:						RNA DATA:								RATIOS:
Gene Symbol	114 (2C)	115/114 (PS/2C)	116/114 (RS/2C)	117/114	Cluster	RPKM 2C	RPKM LZ	RPKM PS	RPKM RS	RNA 2C/2C	RNA LZ/2C	RNA PS/2C	RNA RS/2C	RATIOmpPS/2C	RATIOmp≥2	RATIOm RS/PS	RATIOp RS/PS	RATIOmpRS/PS	RATIOmp≤0,5
Ldhc	1,0	2,5	20,0	25.8	4	0	1.92	1,160,51	701	1	19	11600	7000	4640	X	0.603448	8	0.075431	X
Hsp90aa1	1,0	2,1	3,0	2.201	4	94.63	402.49	962.08	297.94	1	4.3	10	3	4.7619	X	0.3	1.42857	0.21	X
Meig1	1,0	6,6	11,5	11.904	4	0	1.16	893.25	261.93	1	11	8900	2600	1348.48	X	0.292135	1.74242	0.16766	X
Pabpc1	1,0	1,4	2,2	2.208	4	115.68	156.49	591.96	286.66	1	1.4	5	2.5	3.57143	X	0.5	1.57143	0.318182	X
Fabp9	1,0	3,8	13,3	19.081	4	0	8.12	506.36	893.25	1	81	5060	8900	1331.58	X	1.75889	3.5	0.502541	X
Ropn1l	1,0	2,4	7,1	6.803	4	0.28	2.88	336.26	293.6	1	10	1200	1046	500	X	0.871667	2.95833	0.294648	X
Gstm5	1,0	1,6	6,2	9.34	4	23.31	14.32	332.6	476.89	1	0.6	14	20	8.75	X	1.42857	3.875	0.368664	X
Ccdc104	1,0	3,6	11,2	6.407	4	12.98	22.37	305.48	157.27	1	1.7	23.5	12	6.52778	X	0.510638	3.11111	0.164134	X
Fhl4	1,0	0,9	3,3	5.66	4	0.63	4.35	297.94	311.71	1	6.9	473	493	525.556	X	1.04228	3.66667	0.284259	X
Smcp	1,0	0,8	4,0	6.228	4	0	0	273.76	591.96	1	1	2740	5920	3425	X	2.16058	5	0.432117	X
Spink2	1,0	1,4	10,1	15.522	4	0	0.99	258.21	84.95	1	10	2580	850	1842.86	X	0.329457	7.21429	0.0456674	X
Rsph1	1,0	2,4	6,5	4.871	4	1.14	13.85	251.01	110.83	1	12	220	96	91.6667	X	0.436364	2.70833	0.161119	X
Hspa2	1,0	4,0	10,6	10.837	4	1.53	51.29	235.26	236.88	1	34	154	154	38.5	X	1	2.65	0.377358	X
Hsbp1	1,0	2,0	4,4	2.709	4	64.87	33.38	219.09	135.26	1	0.5	3.4	2	1.7		0.588235	2.2	0.26738	X
Dbil5	1,0	1,0	10,1	21.869	4	0.63	3.43	216.85	471.64	1	5.4	344	749	344	X	2.17733	10.1	0.215577	X
Pebp1	1,0	1,4	1,7	2.597	4	46.21	90.39	204.34	336.26	1	2	4.4	7.3	3.14286	X	1.65909	1.21429	1.36631
Clgn	1,0	8,5	17,7	10.933	4	0.33	5.53	200.08	165.3	1	17	606	500	71.2941	X	0.825083	2.08235	0.396226	X
Odf2	1,0	1,1	6,3	10.537	4	8.71	10.32	185.32	316.38	1	1.2	21	36	19.0909	X	1.71429	5.72727	0.29932	X
Ccdc39	1,0	2,0	3,6	2.206	4	1.43	2.96	179.21	49.95	1	2	125	35	62.5	X	0.28	1.8	0.155556	X
Cox6c	1,0	1,0	1,7	1.749	4	52.86	103.01	173.71	31.79	1	2	3.3	0.6	3.3	X	0.181818	1.7	0.106952	X
Acyp1	1,0	3,6	9,3	8.279	4	4.97	8.5	167.38	98.12	1	1.7	33	20	9.16667	X	0.606061	2.58333	0.234604	X
Sccpdh	1,0	2,3	7,1	7.509	4	16.29	27.3	163.76	90.17	1	1.7	10	5.6	4.34783	X	0.56	3.08696	0.181408	X
Hspa4l	1,0	3,2	8,0	10.346	4	5.43	53.14	161.14	143.08	1	10	30	26.5	9.375	X	0.883333	2.5	0.353333	X
Pgam2	1,0	1,3	7,5	11.506	4	1.68	2.29	158.98	183.24	1	1.4	94	108	72.3077	X	1.14894	5.76923	0.199149	X
Cox5a	1,0	1,1	1,8	1.769	4	41.34	112.43	156.49	44.29	1	2.7	3.8	1	3.45455	X	0.263158	1.63636	0.160819	X
Lypd4	1,0	1,7	8,8	17.807	4	0.22	1.97	148.49	143.79	1	10	740	720	435.294	X	0.972973	5.17647	0.187961	X
Ldha	1,0	0,9	2,2	2.32	4	48.61	5.47	143.48	102.2	1	0.1	2.9	2	3.22222	X	0.689655	2.44444	0.282132	X
Tceb2	1,0	1,0	1,7	1.832	4	55.9	68.47	142.2	96.49	1	1.2	2.5	1.7	2.5	X	0.68	1.7	0.4	X
Calm1	1,0	2,3	3,8	2.551	4	34.08	47.7	138.33	40.19	1	1.4	4	1.2	1.73913	X	0.3	1.65217	0.181579	X
Fxr1	1,0	1,6	3,4	3.514	4	41.51	79.47	135.26	151.76	1	2	3.3	3.7	2.0625	X	1.12121	2.125	0.527629
Slc2a3	1,0	4,7	13,2	13.208	4	1.4	1.4	126.76	17.07	1	1	91	12	19.3617	X	0.131868	2.80851	0.046953	X
Crat	1,0	2,3	7,2	7.65	4	8.65	8.09	124.62	65.06	1	1	14.4	7.5	6.26087	X	0.520833	3.13043	0.166377	X
Tcp11	1,0	1,2	5,5	11.632	4	0.59	2.01	116.82	332.6	1	3.3	195	553	162.5	X	2.8359	4.58333	0.618741
Mea1	1,0	1,4	3,8	5.148	4	14.55	32.53	115.5	235.26	1	2.2	8	16	5.71429	X	2	2.71429	0.736842
Lrrc46	1,0	3,1	8,2	4.124	4	0.08	2.8	112.92	173.71	1	35	1413	2175	455.806	X	1.53928	2.64516	0.581922
Akap4	1,0	0,8	7,1	13.058	4	0.02	0.09	105.23	239.81	1	4.5	5250	12000	6562.5	X	2.28571	8.875	0.257545	X
Insl6	1,0	0,9	13,4	25.777	4	0.16	0.11	102.82	41.59	1	0.7	644	263	715.556	X	0.408385	14.8889	0.0274288	X
Pdcl2	1,0	2,8	9,0	8.596	4	0	2.24	97.75	211.1	1	22.4	980	2110	350	X	2.15306	3.21429	0.669841
Sord	1,0	1,5	5,0	8.952	4	1.99	3.11	97.49	112.43	1	1.6	49	56	32.6667	X	1.14286	3.33333	0.342857	X
Lrrc34	1,0	3,1	13,0	5.659	4	0.11	0.54	95.73	73.07	1	5	873	664	281.613	X	0.760596	4.19355	0.181373	X
Sh3glb1	1,0	1,7	3,0	3.51	4	11.48	12.17	94.63	53.58	1	1.1	8.3	4.7	4.88235	X	0.566265	1.76471	0.320884	X
Pgk2	1,0	0,8	5,1	10.917	4	0	0.09	93.19	281.64	1	1	932	2816	1165	X	3.02146	6.375	0.473954	X
Mtch2	1,0	1,5	2,9	2.668	4	14.48	31.53	91.36	46.88	1	2.18	6.3	3.2	4.2	X	0.507937	1.93333	0.262726	X
Rai14	1,0	1,1	2,4	3.227	4	34.16	6.93	90.17	39.94	1	0.2	2.6	1.2	2.36364	X	0.461538	2.18182	0.211538	X
Hint1	1,0	1,2	1,8	1.698	4	71.35	108.64	89.45	21.6	1	1.5	1.25	0.3	1.04167		0.24	1.5	0.16	X
Vdac2	1,0	1,5	3,2	3.011	4	23.26	66.79	84.64	49.34	1	2.9	3.6	2.1	2.4	X	0.583333	2.13333	0.273438	X
4732415M23Rik	1,0	3,3	5,7	5.131	4	1.43	4.94	84.4	265.37	1	3.5	59	186	17.8788	X	3.15254	1.72727	1.82516
Fbp1	1,0	1,9	5,6	7.373	4	0	0.05	75.93	39.84	1	1	760	398	400	X	0.523684	2.94737	0.177679	X
Adam32	1,0	4,3	17,1	18.974	4	0.03	0.22	73.68	46.85	1	7.3	2456	1562	571.163	X	0.635993	3.97674	0.159928	X
Cyct	1,0	2,5	5,5	4.076	4	1.53	4.9	72	9.52	1	3.2	47	6.2	18.8	X	0.131915	2.2	0.0599613	X
Hspa5	1,0	1,9	2,5	2.264	4	114.27	893.25	70.52	51.26	1	7.8	0.6	0.45	0.315789		0.75	1.31579	0.57
Sucla2	1,0	1,9	3,4	3.549	4	7.61	23.77	67.07	52.56	1	3.1	8.8	6.9	4.63158	X	0.784091	1.78947	0.438168	X
Cabyr	1,0	0,9	5,2	6.632	4	1.33	1.31	64.64	121.94	1	1	48.6	92	54	X	1.893	5.77778	0.327635	X
Ppp3r2	1,0	3,0	10,9	9.744	4	0	0	63.85	33.99	1	1	639	340	213	X	0.532081	3.63333	0.146444	X
Eif4g3	1,0	1,3	2,0	2.155	4	37.89	21.28	63.48	42.29	1	0.56	1.7	1.1	1.30769		0.647059	1.53846	0.420588	X
Ubxn6	1,0	1,2	1,8	2.466	4	17.23	17.08	62.68	55.68	1	1	3.6	3.2	3	X	0.888889	1.5	0.592593
Pgp	1,0	1,5	6,8	9.581	4	1.3	5.32	62.61	81.56	1	4.1	48.2	62.7	32.1333	X	1.30083	4.53333	0.286948	X
Hook1	1,0	1,3	3,4	5.317	4	4.21	27.27	62.26	89.45	1	6.5	14.8	21.2	11.3846	X	1.43243	2.61538	0.547695
Ropn1	1,0	0,8	6,7	11.153	4	0.13	0	61.77	128.69	1	0	475	990	593.75	X	2.08421	8.375	0.248861	X
Tceb1	1,0	1,0	1,6	1.88	4	5.8	38.03	61.26	50.07	1	6.6	10.6	8.6	10.6	X	0.811321	1.6	0.507075	X
Tpp2	1,0	1,4	3,3	3.848	4	24.1	39.23	60.62	23.27	1	1.6	2.5	0.97	1.78571		0.388	2.35714	0.164606	X
Pdia3	1,0	1,1	1,7	1.94	4	106.39	80.7	59.83	38.92	1	0.8	0.6	0.4	0.545455		0.666667	1.54545	0.431373	X
Ipo5	1,0	1,7	4,1	5.902	4	12.16	44.34	58.73	100.32	1	3.6	4.8	8.25	2.82353	X	1.71875	2.41176	0.712652
Creld2	1,0	1,5	5,3	6.043	4	27.17	76.51	58.48	65.28	1	2.8	2.15	2.4	1.43333		1.11628	3.53333	0.315928	X
Psme4	1,0	1,7	2,9	6.445	4	20.8	26.17	57.87	46.15	1	1.3	2.8	2.2	1.64706		0.785714	1.70588	0.460591	X
Hdgfl1	1,0	3,8	9,6	3.884	4	0	0.42	57.7	33.16	1	4.2	577	332	151.842	X	0.57539	2.52632	0.227759	X
Spaca1	1,0	0,9	6,4	12.472	4	0.1	2.66	56.9	147.53	1	26.6	569	1475	632.222	X	2.59227	7.11111	0.364538	X
Cypt12	1,0	0,8	10,1	17.527	4	0	0	53.19	172.82	1	1	532	1728	665	X	3.24812	12.625	0.257277	X
Cct3	1,0	1,3	2,0	1.959	4	42.42	111.9	52.64	26.51	1	2.6	1.24	0.6	0.953846		0.483871	1.53846	0.314516	X
Lztfl1	1,0	3,2	5,8	4.889	4	10.2	11.63	52.33	25.55	1	1.14	5.13	2.5	1.60312		0.487329	1.8125	0.268871	X
St13	1,0	2,3	3,1	2.636	4	20.37	41.07	50.77	30.97	1	2	2.5	1.5	1.08696		0.6	1.34783	0.445161	X
Txnrd3	1,0	2,3	5,4	5.036	4	6.84	11.98	50.34	38.45	1	1.75	7.4	5.6	3.21739	X	0.756757	2.34783	0.322322	X
1700029H14Rik	1,0	0,8	7,5	14.657	4	0.77	0.21	49.57	185.32	1	0.27	64.4	241	80.5	X	3.74224	9.375	0.399172	X
Wdr62	1,0	1,4	3,4	3.768	4	3.57	14	47.61	29.52	1	3.9	13.3	8.3	9.5	X	0.62406	2.42857	0.256966	X
Glipr1l1	1,0	1,1	4,8	6.318	4	0	0	47.19	39.74	1	1	472	397	429.091	X	0.841102	4.36364	0.192752	X
Actl7b	1,0	1,0	5,4	3.675	4	0.07	0.05	46.61	97.19	1	0.7	666	1388	666	X	2.08408	5.4	0.385941	X
Stat4	1,0	0,6	7,8	13.763	4	0.25	0.07	46.1	109.81	1	0.28	184	439	306.667	X	2.38587	13	0.183528	X
Sh3gl3	1,0	2,3	4,3	3.002	4	1	6.67	45.96	34.31	1	6.7	46	34	20	X	0.73913	1.86957	0.395349	X
Acrbp	1,0	1,2	5,3	8.171	4	1.5	1.29	45.43	65.89	1	0.86	30.3	44	25.25	X	1.45215	4.41667	0.328788	X
Lancl2	1,0	2,0	7,3	6.073	4	5.53	4.91	45.04	27.27	1	0.9	8.1	4.9	4.05	X	0.604938	3.65	0.165737	X
Ccdc65	1,0	9,3	35,8	11.047	4	0.17	0.14	44.62	42.78	1	0.82	262	252	28.172	X	0.961832	3.84946	0.249861	X
Arl3	1,0	2,3	5,0	4.713	4	3.59	5.75	44.59	26.26	1	1.6	12.4	7.3	5.3913	X	0.58871	2.17391	0.270806	X
Gykl1	1,0	1,3	11,3	11.742	4	0.05	0.07	43.28	93.39	1	1.4	866	1868	666.154	X	2.15704	8.69231	0.248155	X
Zbbx	1,0	1,2	22,9	48.299	4	0.03	0	42.83	61.85	1	0	1428	2062	1190	X	1.44398	19.0833	0.0756669	X
1700026L06Rik	1,0	0,5	3,5	7.773	4	0.16	1.01	42.33	120.04	1	6.3	265	750	530	X	2.83019	7	0.404313	X
1700037H04Rik	1,0	3,2	6,6	4.087	4	16.84	12.03	41.72	69.63	1	0.7	2.5	4.1	0.78125		1.64	2.0625	0.795152
Csnk1a1	1,0	1,0	2,2	2.252	4	49.7	64.14	41.53	26.52	1	1.29054	0.835614	0.533602	0.835614		0.638575	2.2	0.290261	X
Pde6d	1,0	2,0	3,2	2.151	4	18.43	37.29	41.51	12.86	1	2.02333	2.25231	0.697775	1.12615		0.309805	1.6	0.193628	X
Ptges3	1,0	1,6	2,4	2.046	4	28.98	92.23	40.63	39.08	1	3.18254	1.402	1.34852	0.876251		0.961851	1.5	0.641234
Cast	1,0	0,7	4,1	4.832	4	15.85	3.87	39.92	75.93	1	0.244164	2.51861	4.79054	3.59802	X	1.90205	5.85714	0.324741	X
Lrrc23	1,0	3,7	8,0	3.958	4	0.07	0.1	39.63	19.1	1	1.42857	566.143	272.857	153.012	X	0.481958	2.16216	0.222906	X
Rab2a	1,0	1,8	2,1	2.352	4	54.44	41.51	38.77	10.81	1	0.762491	0.71216	0.198567	0.395645		0.278824	1.16667	0.238992	X
Hyou1	1,0	1,8	2,4	2.512	4	33.38	34.67	38.12	9.25	1	1.03865	1.142	0.277112	0.634445		0.242655	1.33333	0.181991	X
Ppp1cc	1,0	1,7	6,7	7.791	4	50.07	49.95	37.61	50.46	1	0.997603	0.751148	1.00779	0.441852		1.34166	3.94118	0.340422	X
Cst8	1,0	1,0	6,1	9.091	4	0.15	0.43	37.1	129	1	2.86667	247.333	860	247.333	X	3.47709	6.1	0.570015
Allc	1,0	1,1	7,8	11.605	4	0.15	0	36.76	126.76	1	0	245.067	845.067	222.788	X	3.44831	7.09091	0.486301	X
Ap2b1	1,0	1,0	1,5	2.217	4	23.78	15.38	35.4	39.38	1	0.646762	1.48865	1.65601	1.48865		1.11243	1.5	0.74162
Hmox2	1,0	1,2	3,7	5.343	4	40.25	38.83	35.34	117.69	1	0.96472	0.878012	2.92398	0.731677		3.33022	3.08333	1.08007
Pdha2	1,0	4,4	8,1	9.192	4	0.27	3.56	35.3	26.25	1	13.1852	130.741	97.2222	29.7138	X	0.743626	1.84091	0.403945	X
Dnali1	1,0	2,0	8,5	8.109	4	0.36	0.52	35.07	46.98	1	1.44444	97.4167	130.5	48.7083	X	1.33961	4.25	0.315202	X
Dpep3	1,0	5,8	7,3	8.259	4	12.17	133.43	35.05	42.88	1	10.9638	2.88003	3.52342	0.496557		1.2234	1.25862	0.972013
Prdx4	1,0	0,9	21,6	37.908	4	32.63	123.22	34.51	30.77	1	3.77628	1.05762	0.942997	1.17513		0.891626	24	0.0371511	X
Mpi	1,0	1,7	4,8	5.002	4	8	5.08	34.18	18.94	1	0.635	4.2725	2.3675	2.51324	X	0.554125	2.82353	0.196253	X
Gorasp2	1,0	1,3	2,1	1.724	4	24.56	7.12	33.89	17.56	1	0.289902	1.37989	0.714984	1.06145		0.518147	1.61538	0.320758	X
Ak8	1,0	1,5	6,9	5.439	4	0.4	0.49	33.25	45.93	1	1.225	83.125	114.825	55.4167	X	1.38135	4.6	0.300294	X
Git1	1,0	0,8	2,5	3.117	4	11.52	8.46	31.29	75.55	1	0.734375	2.71615	6.55816	3.39518	X	2.41451	3.125	0.772643
Spata20	1,0	0,8	7,9	17.048	4	0.03	0.05	31.27	101.65	1	1.66667	1042.33	3388.33	1302.92	X	3.25072	9.875	0.329187	X
Ddhd1	1,0	1,1	3,3	4.057	4	5.52	12.19	30.53	53.38	1	2.20833	5.5308	9.67029	5.028	X	1.74844	3	0.582815
Sephs2	1,0	3,6	7,6	8.095	4	1.04	5.87	30.11	14.25	1	5.64423	28.9519	13.7019	8.0422	X	0.473265	2.11111	0.224178	X
Gm4763	1,0	4,2	6,1	5.073	4	0.28	1.88	29.99	5.67	1	6.71429	107.107	20.25	25.5017	X	0.189063	1.45238	0.130175	X
H2afb1	1,0	1,0	5,6	15.878	4	0	0	29.91	83.86	1	1	299	839	299	X	2.80602	5.6	0.501075	X
Spesp1	1,0	1,0	4,5	9.225	4	0	0.74	29.83	30.06	1	7.4	298	300	298	X	1.00671	4.5	0.223714	X
Kif3b	1,0	2,4	4,6	3.489	4	3.37	5.14	29.57	18.02	1	1.52522	8.77448	5.34718	3.65603	X	0.609401	1.91667	0.317949	X
Prss37	1,0	0,8	5,9	10.776	4	0	1.46	29.15	76.99	1	14.6	292	770	365	X	2.63699	7.375	0.357557	X
Usp7	1,0	0,9	1,7	1.989	4	33.47	41.83	29.12	32.91	1	1.24978	0.870033	0.983269	0.966703		1.13015	1.88889	0.598315
Vps13a	1,0	2,4	6,1	5.728	4	6.84	28.45	28.66	25.99	1	4.15936	4.19006	3.79971	1.74586		0.906839	2.54167	0.356789	X
Gapdhs	1,0	1,0	7,5	15.661	4	0.55	0.35	28.62	184.27	1	0.636364	52.0364	335.036	52.0364	X	6.4385	7.5	0.858467
Pdilt	1,0	0,8	9,8	15.859	4	0.04	0	28.52	88.32	1	0	713	2208	891.25	X	3.09677	12.25	0.252798	X
Ift140	1,0	3,1	5,6	3.692	4	3.07	3.17	27.49	17.54	1	1.03257	8.9544	5.71336	2.88852	X	0.63805	1.80645	0.353206	X
Dnajb1	1,0	1,2	2,4	2.425	4	3.76	9.38	27	25.08	1	2.49468	7.18085	6.67021	5.98404	X	0.928889	2	0.464444	X
Zp3r	1,0	0,9	2,9	4.872	4	0.16	0	26.25	55.95	1	0	164.062	349.688	182.292	X	2.13143	3.22222	0.661478
Bspry	1,0	1,3	4,1	7.443	4	0.5	1.61	26.13	39.89	1	3.22	52.26	79.78	40.2	X	1.5266	3.15385	0.484043	X
Ppp2r5c	1,0	1,1	1,7	1.551	4	6.85	6.46	26.07	17.22	1	0.943066	3.80584	2.51387	3.45985	X	0.660529	1.54545	0.427401	X
Pcmt1	1,0	1,6	3,5	4.864	4	7.33	14.73	25.22	35.41	1	2.00955	3.44065	4.83083	2.15041	X	1.40404	2.1875	0.641849
Sugt1	1,0	0,9	1,7	1.715	4	4.82	4.85	25.17	16.81	1	1.00622	5.22199	3.48755	5.80221	X	0.667859	1.88889	0.353572	X
Suclg1	1,0	1,8	3,0	3.277	4	7.59	16.83	25.08	17.62	1	2.21739	3.30435	2.32148	1.83575		0.702552	1.66667	0.421531	X
Txndc2	1,0	1,0	11,5	20.292	4	0.05	0	24.87	97.75	1	0	497.4	1955	497.4	X	3.93044	11.5	0.341777	X
Spaca3	1,0	0,6	4,5	10.429	4	0	0	24.6	50.24	1	1	246	502	410	X	2.04065	7.5	0.272087	X
1700052N19Rik	1,0	2,7	4,6	4.506	4	1.77	7.94	24.32	8.79	1	4.48588	13.7401	4.9661	5.08893	X	0.361431	1.7037	0.212144	X
Sdf2l1	1,0	3,3	5,2	6.154	4	1.83	10.23	23.8	5.12	1	5.59016	13.0055	2.79781	3.94105	X	0.215126	1.57576	0.136522	X
Cpt1b	1,0	2,4	13,2	13.841	4	0.43	0.07	23.65	17.45	1	0.162791	55	40.5814	22.9167	X	0.737844	5.5	0.134153	X
Zpbp	1,0	1,1	7,8	16.989	4	0.45	1.69	23.51	21.24	1	3.75556	52.2444	47.2	47.4949	X	0.903445	7.09091	0.127409	X
Lancl1	1,0	1,7	4,4	4.523	4	4.02	6.08	22.19	24.48	1	1.51244	5.5199	6.08955	3.247	X	1.1032	2.58824	0.426236	X
Ak2	1,0	1,0	1,6	1.62	4	10.85	23.15	22.15	22.78	1	2.13364	2.04147	2.09954	2.04147	X	1.02844	1.6	0.642777
Gpd2	1,0	0,6	3,3	5.821	4	0.92	0.3	21.81	60.17	1	0.326087	23.7065	65.4022	39.5109	X	2.75883	5.5	0.501605	X
Kifap3	1,0	2,5	2,9	2.824	4	12.49	8.56	21.79	44.34	1	0.685348	1.7446	3.55004	0.697838		2.03488	1.16	1.75421
Ero1lb	1,0	2,3	4,6	5.733	4	1.43	10.77	21.75	12.92	1	7.53147	15.2098	9.03497	6.61295	X	0.594023	2	0.297011	X
Klhl10	1,0	0,9	11,5	17.449	4	0.37	0.35	21.39	66.72	1	0.945946	57.8108	180.324	64.2342	X	3.11921	12.7778	0.244112	X
Ngly1	1,0	1,3	6,1	8.167	4	10.31	20.22	21.26	44.42	1	1.9612	2.06208	4.30844	1.58621		2.08937	4.69231	0.445276	X
Ankrd49	1,0	1,0	1,7	2.737	4	6.47	14.84	21.12	19.38	1	2.29366	3.2643	2.99536	3.2643	X	0.917614	1.7	0.539773
Gdpd1	1,0	0,9	2,7	3.382	4	2.48	13.31	21.05	22.44	1	5.36694	8.4879	9.04839	9.431	X	1.06603	3	0.355344	X
Trim36	1,0	0,7	5,2	12.146	4	0.13	1.53	20.93	68.97	1	11.7692	161	530.538	230	X	3.29527	7.42857	0.443594	X
Guk1	1,0	1,2	2,4	2.036	4	16.15	17.74	20.77	19.01	1	1.09845	1.28607	1.17709	1.07172		0.915262	2	0.457631	X
Hagh	1,0	3,0	13,0	11.515	4	4.56	9.46	20.23	22.59	1	2.07456	4.4364	4.95395	1.4788		1.11666	4.33333	0.25769	X
Spaca5	1,0	1,1	15,9	30.672	4	0	0	20.21	33.01	1	1	202	330	183.636	X	1.63366	14.4545	0.113021	X
Crybg3	1,0	2,6	5,4	4.209	4	1.41	2.69	20.14	6.62	1	1.9078	14.2837	4.69504	5.49373	X	0.328699	2.07692	0.158263	X
Pfkp	1,0	1,3	5,5	5.949	4	0.96	0.8	20.08	8.72	1	0.833333	20.9167	9.08333	16.0897	X	0.434263	4.23077	0.102644	X
Ppp1r2	1,0	2,0	4,6	4.329	4	7.48	12.9	19.8	26.3	1	1.7246	2.64706	3.51604	1.32353		1.32828	2.3	0.577514
Dtymk	1,0	1,2	1,9	1.185	4	16.62	13.35	19.78	6.56	1	0.803249	1.19013	0.394705	0.991777		0.331648	1.58333	0.209462	X
Rdh11	1,0	2,6	5,7	4.265	4	1.14	2.05	19.61	16.24	1	1.79825	17.2018	14.2456	6.61606	X	0.828149	2.19231	0.377752	X
Akap3	1,0	0,7	6,2	9.727	4	0	0.21	19.16	78.24	1	2	192	782	274.286	X	4.07292	8.85714	0.459845	X
Dynll2	1,0	1,3	2,0	3.42	4	2.07	7	18.9	45.25	1	3.38164	9.13043	21.8599	7.02341	X	2.39418	1.53846	1.55622
Tuba8	1,0	0,7	6,6	16.69	4	0	0.21	18.63	72.94	1	2	186	729	265.714	X	3.91935	9.42857	0.415689	X
Pdia6	1,0	1,3	2,1	2.097	4	33.89	73.07	18.25	10.69	1	2.15609	0.538507	0.315432	0.414236		0.585753	1.61538	0.362609	X
Erlin1	1,0	1,4	2,3	2.106	4	4.84	11.85	17.26	3.53	1	2.44835	3.56612	0.729339	2.54723	X	0.204519	1.64286	0.12449	X
Hist1h2ba	1,0	2,8	4,8	10.488	4	3.4	22.02	16.89	0.79	1	6.47647	4.96765	0.232353	1.77416		0.0467732	1.71429	0.0272844	X
Dnpep	1,0	2,3	3,2	4.267	4	13.57	34.51	16.69	8.34	1	2.54311	1.22992	0.614591	0.534747		0.4997	1.3913	0.35916	X
Katnal1	1,0	2,0	5,3	4.618	4	2.57	2.29	16.46	7.06	1	0.891051	6.40467	2.74708	3.20233	X	0.428919	2.65	0.161856	X
Mprip	1,0	0,9	2,2	3.176	4	27.8	16.24	16.36	25.17	1	0.584173	0.588489	0.905396	0.653877		1.53851	2.44444	0.62939
Hspa1l	1,0	0,7	6,8	14.293	4	0.03	0.17	16.2	106.76	1	5.66667	540	3558.67	771.429	X	6.59012	9.71429	0.678395
Tppp2	1,0	0,8	11,4	22.23	4	0	0	16.13	49.27	1	1	161	493	201.25	X	3.06211	14.25	0.214885	X
Pfn2	1,0	2,0	2,5	2.473	4	15.05	14.62	16.12	15.19	1	0.971429	1.0711	1.0093	0.535548		0.942308	1.25	0.753846
Pask	1,0	1,9	3,3	3.447	4	3.17	10.27	15.68	11.01	1	3.23975	4.94637	3.47319	2.60335	X	0.702168	1.73684	0.404279	X
Ipo4	1,0	1,1	1,4	2.128	4	15.78	17.89	15.65	22.88	1	1.13371	0.991762	1.44994	0.901602		1.46198	1.27273	1.1487
Otub2	1,0	0,8	12,4	22.955	4	1.85	1.42	15.65	47.01	1	0.767568	8.45946	25.4108	10.5743	X	3.00383	15.5	0.193796	X
Actr1a	1,0	1,6	2,2	1.926	4	9.3	9.54	15.58	15.75	1	1.02581	1.67527	1.69355	1.04704		1.01091	1.375	0.735208
Spert	1,0	0,9	6,4	10.819	4	0	0	15.09	100.85	1	1	151	1009	167.778	X	6.68212	7.11111	0.939673
Gstt2	1,0	0,9	1,5	1.526	4	2.96	1.54	14.94	4.49	1	0.52027	5.0473	1.51689	5.60811	X	0.300535	1.66667	0.180321	X
Manf	1,0	1,6	2,9	3.388	4	3.09	36.05	14.91	20.9	1	11.6667	4.82524	6.76375	3.01578	X	1.40174	1.8125	0.773376
Spag4	1,0	0,8	4,0	5.621	4	0	1.68	14.64	78.6	1	17	146	786	182.5	X	5.38356	5	1.07671
Fam71b	1,0	0,9	4,9	9.434	4	0.56	0.12	14.41	75.15	1	0.214286	25.7321	134.196	28.5913	X	5.21513	5.44444	0.957881
Nagk	1,0	2,1	4,6	5.994	4	5.31	11.01	13.91	6.41	1	2.07345	2.61959	1.20716	1.24742		0.46082	2.19048	0.210374	X
Ttc21a	1,0	0,8	13,9	25.023	4	0.42	1.07	13.87	30.43	1	2.54762	33.0238	72.4524	41.2798	X	2.19394	17.375	0.12627	X
Tktl2	1,0	3,6	4,9	3.774	4	0.54	4.85	13.7	7.42	1	8.98148	25.3704	13.7407	7.04733	X	0.541606	1.36111	0.397914	X
Erlin2	1,0	1,1	2,0	2.224	4	12.45	10.35	13.58	5.03	1	0.831325	1.09076	0.404016	0.991603		0.370398	1.81818	0.203719	X
Bpgm	1,0	1,4	5,0	6.574	4	1.3	4.88	13.5	22.6	1	3.75385	10.3846	17.3846	7.41758	X	1.67407	3.57143	0.468741	X
Pde1c	1,0	2,0	4,5	3.406	4	0.2	0.37	13.45	9.24	1	1.85	67.25	46.2	33.625	X	0.686989	2.25	0.305328	X
Tbl2	1,0	1,6	1,8	1.677	4	5.75	13.45	13.37	6.67	1	2.33913	2.32522	1.16	1.45326		0.498878	1.125	0.443447	X
Gpi1	1,0	0,7	1,3	2.185	4	38.95	18.95	13.35	44.77	1	0.486521	0.342747	1.14942	0.489639		3.35356	1.85714	1.80576
x	1,0	1,0	2,1	3.3	4	6.71	1.47	13.32	41.38	1	0.219076	1.9851	6.16692	1.9851	x	3.10661	2.1	1.47934
1810063B07Rik	1,0	1,7	14,7	16.072	4	0.48	2.48	12.72	27.37	1	5.16667	26.5	57.0208	15.5882	X	2.15173	8.64706	0.248839	X
Pfkm	1,0	1,0	2,0	1.796	4	12.62	4.14	12.49	14.4	1	0.328051	0.989699	1.14105	0.989699		1.15292	2	0.576461
Asb9	1,0	0,9	3,6	6.545	4	0.34	2.47	12.32	32.35	1	7.26471	36.2353	95.1471	40.2614	X	2.62581	4	0.656453
Ppp2r4	1,0	1,6	3,0	2.426	4	8.73	17.93	12.19	2.75	1	2.05384	1.39633	0.315006	0.872709		0.225595	1.875	0.120317	X
Fscb	1,0	0,8	6,1	12.289	4	0	0	12.09	34.96	1	1	121	350	151.25	X	2.89256	7.625	0.379352	X
Dazap1	1,0	1,5	2,6	2.826	4	10.81	6.42	11.93	4.96	1	0.593895	1.10361	0.458834	0.735739		0.415759	1.73333	0.239861	X
Ppp4r1	1,0	0,9	1,7	1.669	4	11.43	11.19	11.83	34.12	1	0.979003	1.035	2.98513	1.15		2.88419	1.88889	1.52693
Calr3	1,0	1,1	4,0	6.322	4	0.34	0.74	11.82	34.24	1	2.17647	34.7647	100.706	31.6043	X	2.89679	3.63636	0.796616
Rsph9	1,0	1,5	8,5	8.708	4	2.4	6.49	11.7	25.37	1	2.70417	4.875	10.5708	3.25	X	2.16838	5.66667	0.382655	X
Thop1	1,0	1,1	2,1	2.58	4	4.9	7.47	11.64	21.8	1	1.52449	2.37551	4.44898	2.15955	X	1.87285	1.90909	0.981018
Dnajb11	1,0	1,6	2,2	2.195	4	9.68	47.53	11.32	8.1	1	4.91012	1.16942	0.836777	0.730888		0.715548	1.375	0.520398
Nudt18	1,0	1,5	4,7	4.367	4	0.53	0.43	11.07	11.9	1	0.811321	20.8868	22.4528	13.9245	X	1.07498	3.13333	0.343078	X
	1,0	0,7	4,3	8.292	4	3.47	21.27	11	46.54	1	6.12968	3.17003	13.4121	4.52861	X	4.23091	6.14286	0.688753
Cab39l	1,0	1,1	1,8	1.796	4	3.26	10.3	10.87	12.53	1	3.15951	3.33436	3.84356	3.03123	X	1.15271	1.63636	0.704436
Dnahc3	1,0	0,8	5,1	7.161	4	0.06	0.22	10.78	35.3	1	3.66667	179.667	588.333	224.583	X	3.27458	6.375	0.51366
Ppm1b	1,0	1,2	2,4	3.084	4	8.31	10.91	10.77	21.4	1	1.31288	1.29603	2.57521	1.08002		1.987	2	0.9935
Arsa	1,0	1,1	4,4	7.296	4	1.09	0.16	10.71	10.72	1	0.146789	9.82569	9.83486	8.93244	X	1.00093	4	0.250233	X
Ehd1	1,0	1,2	2,3	2.68	4	7.74	7.93	10.61	23.77	1	1.02455	1.3708	3.07106	1.14233		2.24034	1.91667	1.16887
Aspscr1	1,0	1,5	2,5	3.3	4	8.17	16.82	10.57	17.81	1	2.05875	1.29376	2.17993	0.862505		1.68496	1.66667	1.01097
Gstt3	1,0	1,6	3,5	3.769	4	3.75	0.7	10.57	4.43	1	0.186667	2.81867	1.18133	1.76167		0.419111	2.1875	0.191593	X
Dpysl3	1,0	1,0	3,3	6.537	4	16.22	1.41	10.09	45.43	1	0.0869297	0.622072	2.80086	0.622072		4.50248	3.3	1.36439
0610037L13Rik	1,0	1,2	2,1	2.486	4	11.91	13.94	9.49	8.44	1	1.17045	0.796809	0.708648	0.664008		0.889357	1.75	0.508204	X
4930557A04Rik	1,0	1,1	2,8	4.251	4	0	0	9.41	30.31	1	1	94	303	85.4545	X	3.2234	2.54545	1.26634
Pdhx	1,0	1,7	2,8	2.213	4	3.47	8.74	9.34	6.66	1	2.51873	2.69164	1.91931	1.58332		0.713062	1.64706	0.432931	X
Sdr39u1	1,0	1,8	2,6	2.198	4	14.78	3.6	9.03	4.21	1	0.243572	0.610961	0.284844	0.339423		0.466224	1.44444	0.32277	X
Armc4	1,0	1,5	5,2	4.873	4	0.06	0.08	8.95	22.15	1	1.33333	149.167	369.167	99.4444	X	2.47486	3.46667	0.713902
Cog5	1,0	1,7	1,7	1.686	4	11.61	8.35	8.9	3.65	1	0.719208	0.766581	0.314384	0.45093		0.410112	1	0.410112	X
Chn1	1,0	0,9	2,4	2.18	4	1.63	7.44	8.74	11.55	1	4.56442	5.36196	7.08589	5.95774	X	1.32151	2.66667	0.495566	X
Abhd5	1,0	0,7	3,8	6.649	4	4.34	6.54	8.73	37.5	1	1.50691	2.01152	8.64055	2.8736	X	4.29553	5.42857	0.791282
Atxn3	1,0	0,9	3,2	3.168	4	1.74	4.4	8.15	15.44	1	2.52874	4.68391	8.87356	5.20434	X	1.89448	3.55556	0.532822
Cog3	1,0	1,8	2,1	1.919	4	9.65	14.64	7.99	2.05	1	1.5171	0.827979	0.212435	0.459988		0.256571	1.16667	0.219918	X
Them4	1,0	2,5	3,8	3.628	4	2.47	3.02	7.83	0.5	1	1.22267	3.17004	0.202429	1.26802		0.063857	1.52	0.0420112	X
Asns	1,0	1,2	2,9	4.856	4	1.19	4.71	7.81	28.6	1	3.95798	6.56303	24.0336	5.46919	X	3.66197	2.41667	1.5153
Ppp1r7	1,0	1,1	1,9	2.36	4	2.79	8.05	7.6	12.85	1	2.8853	2.72401	4.60573	2.47638	X	1.69079	1.72727	0.978878
Dnaja4	1,0	1,2	3,9	6.369	4	1.07	1.98	7.5	32.42	1	1.85047	7.00935	30.2991	5.84112	X	4.32267	3.25	1.33005
Tsks	1,0	0,9	7,8	12.532	4	0.84	0.41	7.31	39.12	1	0.488095	8.70238	46.5714	9.66931	X	5.35157	8.66667	0.617489
Acp1	1,0	1,2	1,9	1.997	4	5.13	2.55	6.86	7.13	1	0.497076	1.33723	1.38986	1.11436		1.03936	1.58333	0.656437
Habp4	1,0	0,6	4,3	9.558	4	13.68	2.2	6.82	51.55	1	0.160819	0.498538	3.76827	0.830897		7.55865	7.16667	1.0547
Bsdc1	1,0	1,2	1,9	2.355	4	6.07	6.26	6.61	15.2	1	1.0313	1.08896	2.50412	0.907468		2.29955	1.58333	1.45234
Nt5c2	1,0	1,8	1,8	1.893	4	6.72	9.84	6.59	8.94	1	1.46429	0.980655	1.33036	0.544808		1.3566	1	1.3566
Plb1	1,0	0,8	5,6	15.762	4	0.26	0.97	6.48	31.87	1	3.73077	24.9231	122.577	31.1538	X	4.91821	7	0.702601
Mex3d	1,0	0,8	5,0	8.288	4	1.23	3.77	6.35	37.29	1	3.06504	5.1626	30.3171	6.45325	X	5.87244	6.25	0.939591
Acot9	1,0	0,7	1,4	1.963	4	7.66	4.61	5.96	12.53	1	0.601828	0.778068	1.63577	1.11153		2.10235	2	1.05117
Tsta3	1,0	1,4	2,8	2.511	4	3.3	4.56	5.85	6.69	1	1.38182	1.77273	2.02727	1.26623		1.14359	2	0.571795
Ace	1,0	1,2	6,9	12.327	4	11.44	1.99	5.73	24.71	1	0.173951	0.500874	2.15997	0.417395		4.31239	5.75	0.749981
Tfam	1,0	0,7	1,2	2.641	4	1.81	4.45	5.7	27.41	1	2.45856	3.14917	15.1436	4.49882	X	4.80877	1.71429	2.80512
Tubb6	1,0	1,0	1,9	1.977	4	36.16	6.36	5.35	33.67	1	0.175885	0.147954	0.931139	0.147954		6.29346	1.9	3.31235
Faah	1,0	1,4	2,9	2.674	4	0.97	1.58	5.3	3.18	1	1.62887	5.46392	3.27835	3.9028	X	0.6	2.07143	0.289655	X
Rnpep	1,0	0,8	3,0	3.277	4	2.29	0.3	5.09	3.55	1	0.131004	2.22271	1.55022	2.77838	X	0.697446	3.75	0.185986	X
Ube2m	1,0	2,0	3,1	2.247	4	3.19	2.36	4.98	8.76	1	0.739812	1.56113	2.74608	0.780564		1.75904	1.55	1.13486
Impad1	1,0	0,7	1,8	2.625	4	6.04	6.98	3.99	8.9	1	1.15563	0.660596	1.47351	0.943709		2.23058	2.57143	0.867446
Ppp5c	1,0	2,8	4,5	4.786	4	7.67	13.88	3.91	1.05	1	1.80965	0.509778	0.136897	0.182064		0.268542	1.60714	0.167093	X
Prkar2a	1,0	0,8	2,2	5.267	4	2.94	2.65	3.82	26.71	1	0.901361	1.29932	9.08503	1.62415		6.99215	2.75	2.5426
Fahd2a	1,0	1,4	2,5	2.773	4	2.67	4.12	3.39	4.04	1	1.54307	1.26966	1.51311	0.906902		1.19174	1.78571	0.667375
Car2	1,0	0,9	3,2	7.315	4	0.28	0	3.26	18.97	1	0	11.6429	67.75	12.9365	X	5.81902	3.55556	1.6366
Clmn	1,0	0,8	6,6	13.469	4	3.23	0.34	2.69	13.9	1	0.105263	0.832817	4.30341	1.04102		5.16729	8.25	0.626338
Dlgap4	1,0	0,7	1,3	2.187	4	9.93	3.82	2.65	10.8	1	0.384693	0.266868	1.08761	0.38124		4.07547	1.85714	2.19448
Naglu	1,0	1,7	3,1	4.11	4	2.03	0.98	2.43	4.18	1	0.482759	1.19704	2.05911	0.704144		1.72016	1.82353	0.943316
Inpp1	1,0	0,6	1,5	2.362	4	1.46	0.52	2.42	12.51	1	0.356164	1.65753	8.56849	2.76256	X	5.16942	2.5	2.06777
Pgk1	1,0	0,8	1,3	2.325	4	13.18	9.03	1.03	7.5	1	0.685129	0.0781487	0.569044	0.0976859		7.28155	1.625	4.48096
Pdha1	1,0	2,6	4,7	4.703	4	13.38	3.86	0.66	0.15	1	0.28849	0.0493274	0.0112108	0.0189721		0.227273	1.80769	0.125725	X
A630010A05Rik	1,0	2,0	3,4	2.455	4	0	0	0	0	1	1	1	1	0.5		1	1.7	0.588235
Aldoart2	1,0	0,5	16,3	40.509	4	0	0	0	0	1	1	1	1	2		1	32.6	0.0306748	X
Hist4h4	1,0	1,9	2,1	5.39	4	0.26	0.27	0	0	1	1.03846	0	0	0		1	1.10526	0.904762
Il4i1	1,0	1,0	3,0	5.259	4	0.1	0.03	0	0	1	0.3	0	0	0		1	3	0.333333	X
